# Supplementary material for: Genome-wide identification and expression profiling reveal the regulatory role of U-box E3 ubiquitin ligase genes in strawberry fruit ripening and abiotic stresses resistance
Source: Front Plant Sci. 2023 Mar 23;14:1171056. doi: 10.3389/fpls.2023.1171056 (PMC10078948; doi:10.3389/fpls.2023.1171056)
Supplement: Supplementary file 6 [file Table_1.xlsx]

## Sheet: Sheet1
Table S1. The Physical and chemical characteristic of U-box genes in strawberry.
Gene ID	Gene names	Number of amino acids	Molecular weight	Theoretical pI	Grand average of hydropathicity (GRAVY)	The prediction of subcellular localization	Duplication event type
FxaC_13g21850	FaU-box101	778	85804.6	5.2	-0.296	nucl:	Dispersed
FxaC_12g01340	FaU-box12	415	44735.9	6.85	-0.141	cyto:	Dispersed
FxaC_28g39860	FaU-box155	411	46648.2	7.55	-0.067	nucl:	Dispersed
FxaC_16g23421	FaU-box19	314	35766.6	4.76	-0.243	nucl:	Dispersed
FxaC_20g18770	FaU-box66	116	13173.1	8.08	-0.157	chlo:	Dispersed
FxaC_4g18100	FaU-box1	798	91010.1	7.58	-0.379	cyto:	WGD or segmental
FxaC_7g39410	FaU-box10	436	48880.1	7.14	-0.209	nucl:	WGD or segmental
FxaC_13g09980	FaU-box100	1022	114303	6.48	-0.131	plas:	WGD or segmental
FxaC_13g53970	FaU-box102	1013	113110	5.98	-0.085	chlo:	WGD or segmental
FxaC_18g13960	FaU-box103	679	74283	7.82	0.035	chlo:	WGD or segmental
FxaC_18g18060	FaU-box104	813	89356.8	5.05	-0.033	cyto:	WGD or segmental
FxaC_18g27330	FaU-box105	451	50569	8.1	-0.061	mito:	WGD or segmental
FxaC_18g29200	FaU-box106	541	58433.2	7.74	-0.178	mito:	WGD or segmental
FxaC_18g41040	FaU-box107	687	76017.2	7.67	0.068	nucl:	WGD or segmental
FxaC_22g04750	FaU-box108	551	60044	8.36	-0.218	cyto:	WGD or segmental
FxaC_22g39360	FaU-box109	399	44152.2	8.69	0.057	cyto:	WGD or segmental
FxaC_7g40670	FaU-box11	1476	164328	5.81	-0.163	chlo:	WGD or segmental
FxaC_22g39410	FaU-box110	450	50282.1	8.17	0.029	chlo:	WGD or segmental
FxaC_22g41890	FaU-box111	399	44168.2	8.83	0.041	cyto:	WGD or segmental
FxaC_22g41970	FaU-box112	393	43851.8	7.76	0.033	cyto:	WGD or segmental
FxaC_26g00660	FaU-box113	743	83852.9	4.81	-0.279	cyto:	WGD or segmental
FxaC_26g04350	FaU-box114	1010	111397	5.9	-0.062	nucl:	WGD or segmental
FxaC_26g09700	FaU-box115	816	90920.8	7.16	-0.381	nucl:	WGD or segmental
FxaC_26g12830	FaU-box116	692	75912.2	6.27	0.085	nucl:	WGD or segmental
FxaC_26g18650	FaU-box117	627	68985.7	5.97	-0.172	E.R.:	WGD or segmental
FxaC_26g20290	FaU-box118	1004	112102	5.55	-0.132	nucl:	WGD or segmental
FxaC_26g23720	FaU-box119	889	100056	6.25	-0.472	cyto:	WGD or segmental
FxaC_26g31480	FaU-box120	411	46712.3	7.89	-0.093	nucl:	WGD or segmental
FxaC_1g00500	FaU-box121	1411	156548	5.05	-0.161	chlo:	WGD or segmental
FxaC_1g08260	FaU-box122	753	84386.8	5.78	-0.37	chlo:	WGD or segmental
FxaC_1g14850	FaU-box123	751	83894.7	5.5	-0.303	nucl:	WGD or segmental
FxaC_1g19370	FaU-box124	839	91179.4	5.87	-0.274	cyto:	WGD or segmental
FxaC_1g20630	FaU-box125	454	49381.4	5.86	0.25	plas:	WGD or segmental
FxaC_1g22561	FaU-box126	798	91180.2	7.48	-0.399	cyto:	WGD or segmental
FxaC_1g36490	FaU-box127	448	50519.6	8.13	-0.086	chlo:	WGD or segmental
FxaC_6g19890	FaU-box128	650	72222.4	7.01	-0.181	cyto:	WGD or segmental
FxaC_6g21470	FaU-box129	456	50270.8	7.72	-0.168	cyto:	WGD or segmental
FxaC_12g02000	FaU-box13	1211	135496	5.53	-0.48	nucl:	WGD or segmental
FxaC_6g38530	FaU-box130	451	48732.4	7.07	0.135	nucl:	WGD or segmental
FxaC_6g44540	FaU-box131	629	70322.8	6.79	-0.199	nucl:	WGD or segmental
FxaC_9g02360	FaU-box132	1211	135888	5.43	-0.488	nucl:	WGD or segmental
FxaC_9g09410	FaU-box133	1031	113397	6.12	-0.09	plas:	WGD or segmental
FxaC_9g12760	FaU-box134	740	80840.5	5.78	-0.289	chlo:	WGD or segmental
FxaC_9g26070	FaU-box135	412	46308	8.36	0.093	nucl:	WGD or segmental
FxaC_9g47540	FaU-box136	722	78662.3	6.46	0.048	nucl:	WGD or segmental
FxaC_14g04440	FaU-box137	447	49498.8	7.85	-0.115	mito:	WGD or segmental
FxaC_14g14060	FaU-box138	778	86049	5.14	-0.286	nucl:	WGD or segmental
FxaC_14g16170	FaU-box139	1029	113887	6.45	-0.159	nucl:	WGD or segmental
FxaC_12g10820	FaU-box14	842	93934.3	7.63	-0.362	nucl:	WGD or segmental
FxaC_19g05820	FaU-box140	687	75890.1	7.66	0.103	nucl:	WGD or segmental
FxaC_19g16130	FaU-box141	447	50160.6	8.1	-0.051	nucl:	WGD or segmental
FxaC_19g25440	FaU-box142	813	89112.6	4.96	-0.01	cyto:	WGD or segmental
FxaC_24g00660	FaU-box143	556	60156	7.85	-0.174	nucl:	WGD or segmental
FxaC_24g06270	FaU-box144	459	50792.3	7.16	-0.044	nucl:	WGD or segmental
FxaC_24g26480	FaU-box145	410	45810.9	7.14	0.008	cyto:	WGD or segmental
FxaC_24g26490	FaU-box146	399	44147.1	8.69	0.023	cyto:	WGD or segmental
FxaC_28g01830	FaU-box147	900	100082	5.45	-0.135	cyto:	WGD or segmental
FxaC_28g04500	FaU-box148	743	83817.7	4.84	-0.272	cyto:	WGD or segmental
FxaC_28g07180	FaU-box149	815	90881.7	7.89	-0.418	nucl:	WGD or segmental
FxaC_12g23890	FaU-box15	394	44055.3	8.85	0.052	nucl:	WGD or segmental
FxaC_28g09470	FaU-box150	692	76002.4	6.43	0.071	nucl:	WGD or segmental
FxaC_28g17390	FaU-box151	627	69029.6	6.34	-0.224	E.R._plas:	WGD or segmental
FxaC_28g19370	FaU-box152	1004	111998	5.71	-0.13	cyto:	WGD or segmental
FxaC_28g22510	FaU-box153	888	99990.2	6.21	-0.477	nucl:	WGD or segmental
FxaC_28g30060	FaU-box154	411	46648.2	7.55	-0.067	nucl:	WGD or segmental
FxaC_12g23910	FaU-box16	405	45037.1	9.29	-0.001	cyto:	WGD or segmental
FxaC_12g43040	FaU-box17	720	78489.1	6.51	0.037	nucl:	WGD or segmental
FxaC_16g18450	FaU-box18	778	85916.8	4.99	-0.279	nucl:	WGD or segmental
FxaC_4g21730	FaU-box2	839	91305.6	6.07	-0.272	cyto:	WGD or segmental
FxaC_16g27830	FaU-box20	445	49079.4	7.85	-0.061	mito:	WGD or segmental
FxaC_16g29220	FaU-box21	683	75466.6	9.17	-0.023	mito:	WGD or segmental
FxaC_17g05090	FaU-box22	687	76015.2	7.92	0.052	nucl:	WGD or segmental
FxaC_17g07460	FaU-box23	687	76074.3	7.89	0.07	nucl:	WGD or segmental
FxaC_17g21420	FaU-box24	543	58871.6	7.3	-0.192	chlo:	WGD or segmental
FxaC_17g34460	FaU-box25	813	89275.7	4.94	-0.027	cyto:	WGD or segmental
FxaC_17g42120	FaU-box26	679	74426.1	7.66	0.02	chlo:	WGD or segmental
FxaC_21g06280	FaU-box27	556	60518.5	7.97	-0.196	nucl:	WGD or segmental
FxaC_21g43460	FaU-box28	399	44231.2	8.99	0.026	cyto:	WGD or segmental
FxaC_21g43470	FaU-box29	410	45889.1	7.52	-0.01	cyto:	WGD or segmental
FxaC_4g22440	FaU-box3	749	83529.6	6.07	-0.288	nucl:	WGD or segmental
FxaC_27g10300	FaU-box30	412	46861.5	8.01	-0.086	nucl:	WGD or segmental
FxaC_27g23980	FaU-box31	889	99759.9	6.02	-0.436	cyto:	WGD or segmental
FxaC_27g26400	FaU-box32	889	99807.9	6.07	-0.443	cyto:	WGD or segmental
FxaC_27g29570	FaU-box33	1004	112100	5.7	-0.134	nucl:	WGD or segmental
FxaC_27g30980	FaU-box34	627	69092.8	5.84	-0.193	E.R.:	WGD or segmental
FxaC_27g32980	FaU-box35	1004	112133	5.63	-0.129	cyto:	WGD or segmental
FxaC_27g34810	FaU-box36	627	69152.8	5.6	-0.191	cyto:	WGD or segmental
FxaC_27g40320	FaU-box37	692	75965.3	6.44	0.07	nucl:	WGD or segmental
FxaC_27g42820	FaU-box38	815	90782.6	7.7	-0.415	nucl:	WGD or segmental
FxaC_27g48390	FaU-box39	1010	111370	5.59	-0.057	chlo:	WGD or segmental
FxaC_4g32470	FaU-box4	740	82932.2	5.41	-0.337	chlo:	WGD or segmental
FxaC_27g51690	FaU-box40	1010	111449	5.67	-0.059	nucl:	WGD or segmental
FxaC_2g01690	FaU-box41	753	84298.8	5.88	-0.355	chlo:	WGD or segmental
FxaC_2g03600	FaU-box42	1368	151571	5.23	-0.125	plas:	WGD or segmental
FxaC_2g06170	FaU-box43	1368	151534	5.16	-0.122	plas:	WGD or segmental
FxaC_2g18741	FaU-box44	755	84425.3	5.61	-0.316	nucl:	WGD or segmental
FxaC_2g22990	FaU-box45	837	91125.3	6.07	-0.296	cyto:	WGD or segmental
FxaC_2g24290	FaU-box46	454	49398.7	6.59	0.31	cyto:	WGD or segmental
FxaC_2g26231	FaU-box47	798	90922.7	7.18	-0.391	nucl:	WGD or segmental
FxaC_2g39720	FaU-box48	448	50562.6	7.87	-0.091	chlo:	WGD or segmental
FxaC_5g01800	FaU-box49	452	48730.4	6.82	0.141	nucl:	WGD or segmental
FxaC_4g34790	FaU-box5	1334	148021	5.22	-0.151	chlo:	WGD or segmental
FxaC_5g19190	FaU-box50	456	50270.9	7.94	-0.145	chlo:	WGD or segmental
FxaC_5g21110	FaU-box51	650	72040.1	6.97	-0.179	chlo:	WGD or segmental
FxaC_5g36980	FaU-box52	415	45321.6	6.51	0.066	cyto:	WGD or segmental
FxaC_10g08150	FaU-box53	721	78491.1	6.46	0.043	nucl:	WGD or segmental
FxaC_10g29520	FaU-box54	412	46251.8	8.22	0.071	nucl:	WGD or segmental
FxaC_10g29530	FaU-box55	405	45091.2	9.31	-0.013	cyto:	WGD or segmental
FxaC_10g40370	FaU-box56	676	73391.1	4.84	-0.192	plas:	WGD or segmental
FxaC_10g40600	FaU-box57	847	94580.8	7.65	-0.394	nucl:	WGD or segmental
FxaC_10g43660	FaU-box58	947	104571	6.23	-0.111	plas:	WGD or segmental
FxaC_10g49690	FaU-box59	1175	131449	5.7	-0.472	nucl:	WGD or segmental
FxaC_7g04250	FaU-box6	415	45718	6.42	0.036	cyto:	WGD or segmental
FxaC_15g02810	FaU-box60	683	75535.9	9.17	0.019	mito:	WGD or segmental
FxaC_15g04290	FaU-box61	447	49447.7	7.89	-0.121	mito:	WGD or segmental
FxaC_15g08620	FaU-box62	1029	115469	6.42	-0.12	nucl:	WGD or segmental
FxaC_15g14850	FaU-box63	778	85925.7	4.99	-0.281	nucl:	WGD or segmental
FxaC_15g16590	FaU-box64	1029	113744	6.61	-0.145	nucl:	WGD or segmental
FxaC_20g17120	FaU-box65	542	58755.3	7.78	-0.233	chlo_mito:	WGD or segmental
FxaC_20g28830	FaU-box67	813	89204.6	5.1	-0.029	cyto:	WGD or segmental
FxaC_20g32420	FaU-box68	679	74272.1	7.91	0.042	chlo:	WGD or segmental
FxaC_23g20430	FaU-box69	399	44173.3	9.14	0.005	cyto:	WGD or segmental
FxaC_7g14640	FaU-box7	650	71960.3	7.52	-0.172	cyto:	WGD or segmental
FxaC_23g20450	FaU-box70	410	45830.1	7.33	0.007	cyto:	WGD or segmental
FxaC_23g49210	FaU-box71	548	59636.6	8.74	-0.2	cyto:	WGD or segmental
FxaC_25g11080	FaU-box72	411	46673.2	7.89	-0.078	cyto:	WGD or segmental
FxaC_25g20000	FaU-box73	885	99473.7	6.16	-0.437	cyto:	WGD or segmental
FxaC_25g23220	FaU-box74	1004	111860	5.86	-0.139	nucl:	WGD or segmental
FxaC_25g31480	FaU-box75	889	99958.2	6.16	-0.448	cyto:	WGD or segmental
FxaC_25g34680	FaU-box76	1004	111902	5.86	-0.141	nucl:	WGD or segmental
FxaC_25g36800	FaU-box77	627	69008.6	5.84	-0.21	E.R.:	WGD or segmental
FxaC_25g44530	FaU-box78	695	76069.4	6.43	0.067	nucl:	WGD or segmental
FxaC_25g47280	FaU-box79	815	90947.7	7.43	-0.409	nucl:	WGD or segmental
FxaC_7g17610	FaU-box8	456	50266.8	7.72	-0.174	chlo:	WGD or segmental
FxaC_25g48170	FaU-box80	815	90903.7	7.73	-0.418	nucl:	WGD or segmental
FxaC_25g51630	FaU-box81	841	94902.3	5.44	-0.32	cyto:	WGD or segmental
FxaC_25g54290	FaU-box82	1010	111410	5.47	-0.074	nucl:	WGD or segmental
FxaC_25g59590	FaU-box83	743	83837.5	4.85	-0.319	nucl:	WGD or segmental
FxaC_3g08090	FaU-box84	753	84393	6.35	-0.354	chlo:	WGD or segmental
FxaC_3g14670	FaU-box85	693	77152	5.16	-0.291	nucl:	WGD or segmental
FxaC_3g19990	FaU-box86	456	49524.6	6.24	0.243	cyto:	WGD or segmental
FxaC_3g22060	FaU-box87	798	90924.9	7.29	-0.374	cyto:	WGD or segmental
FxaC_3g29550	FaU-box88	438	48370.4	6.51	0.094	plas:	WGD or segmental
FxaC_3g37770	FaU-box89	448	50516.6	8.16	-0.09	chlo:	WGD or segmental
FxaC_7g34310	FaU-box9	451	48720.5	7.22	0.146	nucl:	WGD or segmental
FxaC_8g07771	FaU-box90	1011	111646	6.43	-0.038	nucl:	WGD or segmental
FxaC_8g08910	FaU-box91	649	72617.3	6.74	-0.223	nucl:	WGD or segmental
FxaC_8g13370	FaU-box92	451	48769.6	7.39	0.144	nucl:	WGD or segmental
FxaC_8g33510	FaU-box93	428	46719.2	7.23	0.014	cyto:	WGD or segmental
FxaC_11g04630	FaU-box94	720	78603.3	6.69	0.043	nucl:	WGD or segmental
FxaC_11g25900	FaU-box95	412	46165.8	8.22	0.104	nucl:	WGD or segmental
FxaC_11g37120	FaU-box96	676	73374.9	4.81	-0.221	E.R.:	WGD or segmental
FxaC_11g46230	FaU-box97	1211	135458	5.64	-0.473	nucl:	WGD or segmental
FxaC_13g04410	FaU-box98	683	75961.3	8.57	-0.014	plas:	WGD or segmental
FxaC_13g04970	FaU-box99	446	49189.5	8.06	-0.077	mito:	WGD or segmental
