# Supplementary material for: Genome-wide identification and expression profiling reveal the regulatory role of U-box E3 ubiquitin ligase genes in strawberry fruit ripening and abiotic stresses resistance
Source: Front Plant Sci. 2023 Mar 23;14:1171056. doi: 10.3389/fpls.2023.1171056 (PMC10078948; doi:10.3389/fpls.2023.1171056)
Supplement: Supplementary file 7 [file Table_2.xlsx]

## Sheet: Sheet1
Table S2. GO enrichment analysis of FaU-boxE3 genes in this study.
Class	GO_Name	GO_ID	GO_Level	P_value	EnrichmentScore	HitsGenesCountsInSelectedSet	HitsGenesCountsInBackground	AllGenesCountsInSelectedSet	AllGenesCountsInBackground	GenesOfSelectedSetInGOterm	corrected p-value(BH method)
Molecular function	catalytic activity, acting on a protein	GO:0140096	3	0	5.81939	154	10376	154	60382	FxaC_27g30980.t1,FxaC_19g05820.t1,FxaC_25g34680.t1,FxaC_12g43040.t1,FxaC_14g16170.t1,FxaC_13g09980.t1,FxaC_28g07180.t1,FxaC_1g20630.t1,FxaC_27g26400.t1,FxaC_21g43470.t1,FxaC_26g09700.t1,FxaC_28g09470.t1,FxaC_12g01340.t1,FxaC_27g10300.t1,FxaC_27g23980.t1,FxaC_24g26480.t1,FxaC_9g26070.t1,FxaC_25g36800.t1,FxaC_1g36490.t1,FxaC_6g44540.t1,FxaC_8g33510.t1,FxaC_6g38530.t1,FxaC_27g51690.t1,FxaC_10g40600.…	0
Molecular function	ubiquitin-like protein transferase activity	GO:0019787	4	0	89.4548	154	675	154	60382	FxaC_27g30980.t1,FxaC_19g05820.t1,FxaC_25g34680.t1,FxaC_12g43040.t1,FxaC_14g16170.t1,FxaC_13g09980.t1,FxaC_28g07180.t1,FxaC_1g20630.t1,FxaC_27g26400.t1,FxaC_21g43470.t1,FxaC_26g09700.t1,FxaC_28g09470.t1,FxaC_12g01340.t1,FxaC_27g10300.t1,FxaC_27g23980.t1,FxaC_24g26480.t1,FxaC_9g26070.t1,FxaC_25g36800.t1,FxaC_1g36490.t1,FxaC_6g44540.t1,FxaC_8g33510.t1,FxaC_6g38530.t1,FxaC_27g51690.t1,FxaC_10g40600.…	0
Molecular function	ubiquitin-protein transferase activity	GO:0004842	5	0	93.0385	154	649	154	60382	FxaC_27g30980.t1,FxaC_19g05820.t1,FxaC_25g34680.t1,FxaC_12g43040.t1,FxaC_14g16170.t1,FxaC_13g09980.t1,FxaC_28g07180.t1,FxaC_1g20630.t1,FxaC_27g26400.t1,FxaC_21g43470.t1,FxaC_26g09700.t1,FxaC_28g09470.t1,FxaC_12g01340.t1,FxaC_27g10300.t1,FxaC_27g23980.t1,FxaC_24g26480.t1,FxaC_9g26070.t1,FxaC_25g36800.t1,FxaC_1g36490.t1,FxaC_6g44540.t1,FxaC_8g33510.t1,FxaC_6g38530.t1,FxaC_27g51690.t1,FxaC_10g40600.…	0
Molecular function	transferase activity	GO:0016740	3	1.11e-16	4.5561	154	13253	154	60382	FxaC_27g30980.t1,FxaC_19g05820.t1,FxaC_25g34680.t1,FxaC_12g43040.t1,FxaC_14g16170.t1,FxaC_13g09980.t1,FxaC_28g07180.t1,FxaC_1g20630.t1,FxaC_27g26400.t1,FxaC_21g43470.t1,FxaC_26g09700.t1,FxaC_28g09470.t1,FxaC_12g01340.t1,FxaC_27g10300.t1,FxaC_27g23980.t1,FxaC_24g26480.t1,FxaC_9g26070.t1,FxaC_25g36800.t1,FxaC_1g36490.t1,FxaC_6g44540.t1,FxaC_8g33510.t1,FxaC_6g38530.t1,FxaC_27g51690.t1,FxaC_10g40600.…	8.33e-16
Molecular function	catalytic activity	GO:0003824	2	2.22e-16	1.79308	154	33675	154	60382	FxaC_27g30980.t1,FxaC_19g05820.t1,FxaC_25g34680.t1,FxaC_12g43040.t1,FxaC_14g16170.t1,FxaC_13g09980.t1,FxaC_28g07180.t1,FxaC_1g20630.t1,FxaC_27g26400.t1,FxaC_21g43470.t1,FxaC_26g09700.t1,FxaC_28g09470.t1,FxaC_12g01340.t1,FxaC_27g10300.t1,FxaC_27g23980.t1,FxaC_24g26480.t1,FxaC_9g26070.t1,FxaC_25g36800.t1,FxaC_1g36490.t1,FxaC_6g44540.t1,FxaC_8g33510.t1,FxaC_6g38530.t1,FxaC_27g51690.t1,FxaC_10g40600.…	1.33e-15
Molecular function	protein kinase activity	GO:0004672	6	0.00199161	1.85053	25	5297	154	60382	FxaC_28g07180.t1,FxaC_27g26400.t1,FxaC_26g09700.t1,FxaC_27g23980.t1,FxaC_10g40600.t1,FxaC_28g04500.t1,FxaC_4g32470.t1,FxaC_27g42820.t1,FxaC_28g22510.t1,FxaC_3g22060.t1,FxaC_3g08090.t1,FxaC_25g47280.t1,FxaC_25g31480.t1,FxaC_1g22561.t1,FxaC_1g08260.t1,FxaC_26g00660.t1,FxaC_25g20000.t1,FxaC_2g26231.t1,FxaC_25g48170.t1,FxaC_4g18100.t1,FxaC_25g59590.t1,FxaC_25g51630.t1,FxaC_26g23720.t1,FxaC_2g01690.t1…	0.00995806
Molecular function	phosphotransferase activity, alcohol group as acceptor	GO:0016773	5	0.00692313	1.68049	25	5833	154	60382	FxaC_28g07180.t1,FxaC_27g26400.t1,FxaC_26g09700.t1,FxaC_27g23980.t1,FxaC_10g40600.t1,FxaC_28g04500.t1,FxaC_4g32470.t1,FxaC_27g42820.t1,FxaC_28g22510.t1,FxaC_3g22060.t1,FxaC_3g08090.t1,FxaC_25g47280.t1,FxaC_25g31480.t1,FxaC_1g22561.t1,FxaC_1g08260.t1,FxaC_26g00660.t1,FxaC_25g20000.t1,FxaC_2g26231.t1,FxaC_25g48170.t1,FxaC_4g18100.t1,FxaC_25g59590.t1,FxaC_25g51630.t1,FxaC_26g23720.t1,FxaC_2g01690.t1…	0.0296706
Molecular function	kinase activity	GO:0016301	5	0.0198318	1.53592	25	6382	154	60382	FxaC_28g07180.t1,FxaC_27g26400.t1,FxaC_26g09700.t1,FxaC_27g23980.t1,FxaC_10g40600.t1,FxaC_28g04500.t1,FxaC_4g32470.t1,FxaC_27g42820.t1,FxaC_28g22510.t1,FxaC_3g22060.t1,FxaC_3g08090.t1,FxaC_25g47280.t1,FxaC_25g31480.t1,FxaC_1g22561.t1,FxaC_1g08260.t1,FxaC_26g00660.t1,FxaC_25g20000.t1,FxaC_2g26231.t1,FxaC_25g48170.t1,FxaC_4g18100.t1,FxaC_25g59590.t1,FxaC_25g51630.t1,FxaC_26g23720.t1,FxaC_2g01690.t1…	0.0743693
Biological process	response to stress	GO:0006950	3	6.17e-11	8.46635	11	4205	11	35601	FxaC_1g36490.t1,FxaC_28g04500.t1,FxaC_4g32470.t1,FxaC_3g08090.t1,FxaC_3g37770.t1,FxaC_1g08260.t1,FxaC_26g00660.t1,FxaC_2g39720.t1,FxaC_25g59590.t1,FxaC_25g51630.t1,FxaC_2g01690.t1,	5.55e-10
Biological process	response to stimulus	GO:0050896	2	1.4e-08	5.17306	11	6882	11	35601	FxaC_1g36490.t1,FxaC_28g04500.t1,FxaC_4g32470.t1,FxaC_3g08090.t1,FxaC_3g37770.t1,FxaC_1g08260.t1,FxaC_26g00660.t1,FxaC_2g39720.t1,FxaC_25g59590.t1,FxaC_25g51630.t1,FxaC_2g01690.t1,	6.3e-08
