# Supplementary material for: Genome-wide identification and expression profiling reveal the regulatory role of U-box E3 ubiquitin ligase genes in strawberry fruit ripening and abiotic stresses resistance
Source: Front Plant Sci. 2023 Mar 23;14:1171056. doi: 10.3389/fpls.2023.1171056 (PMC10078948; doi:10.3389/fpls.2023.1171056)
Supplement: Supplementary file 8 [file Table_3.xlsx]

## Sheet: Sheet1
Table S3. Collinear pairs of U-box genes in woodland strawberry, cultivated strawberry and Arabidopsis.
Gene1	Gene2
AT1G66160	FxaC_2g39720
AT1G66160	FxaC_1g36490
AT1G29340	FxaC_12g43040
AT1G29340	FxaC_10g08150
AT1G29340	FxaC_11g04630
AT1G29340	FxaC_9g47540
AT1G67530	FxaC_16g18450
AT1G24330	FxaC_16g18450
AT1G60190	FxaC_16g29220
AT1G10560	FxaC_16g29220
AT1G27910	FxaC_16g18450
AT1G60190	FxaC_15g02810
AT1G10560	FxaC_15g02810
AT1G68940	FxaC_15g08620
AT1G67530	FxaC_15g14850
AT1G24330	FxaC_15g14850
AT1G27910	FxaC_13g21850
AT1G68940	FxaC_13g09980
AT1G10560	FxaC_13g04410
AT1G60190	FxaC_13g04410
AT1G27910	FxaC_14g14060
AT1G67530	FxaC_14g14060
AT1G20780	FxaC_17g34460
AT1G20780	FxaC_20g28830
AT1G76390	FxaC_20g28830
AT1G20780	FxaC_18g18060
AT1G76390	FxaC_18g18060
AT1G76390	FxaC_19g25440
AT1G20780	FxaC_19g25440
AT2G23140	FxaC_4g21730
AT2G19410	FxaC_4g32470
AT2G19410	FxaC_2g01690
AT2G19410	FxaC_3g08090
AT2G23140	FxaC_1g19370
AT2G19410	FxaC_1g08260
AT2G28830	FxaC_10g40370
AT2G35930	FxaC_10g29520
AT2G28830	FxaC_11g37120
AT2G35930	FxaC_11g25900
AT2G28830	FxaC_9g12760
AT2G35930	FxaC_21g43460
AT2G35930	FxaC_23g20430
AT2G35930	FxaC_22g39360
AT2G35930	FxaC_22g41890
AT2G35930	FxaC_24g26480
AT2G45910	FxaC_27g26400
AT2G45910	FxaC_27g23980
AT2G45910	FxaC_25g20000
AT2G45910	FxaC_25g31480
AT2G45910	FxaC_26g23720
AT2G45910	FxaC_28g22510
AT3G49810	FxaC_2g24290
AT3G49810	FxaC_3g19990
AT3G49810	FxaC_1g20630
AT3G49810	FxaC_7g34310
AT3G07360	FxaC_7g17610
AT3G07360	FxaC_5g19190
AT3G19380	FxaC_5g36980
AT3G49810	FxaC_5g01800
AT3G49810	FxaC_8g13370
AT3G07360	FxaC_6g21470
AT3G49810	FxaC_6g38530
AT3G46510	FxaC_10g40370
AT3G46510	FxaC_11g37120
AT3G46510	FxaC_9g12760
AT3G11840	FxaC_21g43460
AT3G11840	FxaC_23g20430
AT3G11840	FxaC_23g20430
AT3G11840	FxaC_22g41890
AT3G11840	FxaC_22g39360
AT3G11840	FxaC_24g26480
AT3G54850	FxaC_27g34810
AT3G54850	FxaC_27g30980
AT3G49060	FxaC_25g59590
AT3G49060	FxaC_25g51630
AT3G54850	FxaC_25g36800
AT3G54850	FxaC_26g18650
AT3G49060	FxaC_26g00660
AT3G54850	FxaC_28g17390
AT3G49060	FxaC_28g04500
AT4G36550	FxaC_2g18741
AT4G36550	FxaC_3g14670
AT4G36550	FxaC_1g14850
AT4G25160	FxaC_27g42820
AT4G25160	FxaC_25g48170
AT4G25160	FxaC_26g09700
AT4G25160	FxaC_28g07180
AT5G65500	FxaC_4g18100
AT5G57035	FxaC_4g32470
AT5G37490	FxaC_2g39720
AT5G65920	FxaC_2g24290
AT5G57035	FxaC_2g01690
AT5G57035	FxaC_3g08090
AT5G65920	FxaC_3g19990
AT5G57035	FxaC_1g08260
AT5G65920	FxaC_1g20630
AT5G37490	FxaC_1g36490
AT5G42340	FxaC_7g39410
AT5G65920	FxaC_5g01800
AT5G42340	FxaC_8g08910
AT5G65920	FxaC_8g13370
AT5G42340	FxaC_6g44540
AT5G65920	FxaC_6g38530
AT5G62560	FxaC_17g21420
AT5G62560	FxaC_20g17120
AT5G62560	FxaC_18g29200
AT5G40140	FxaC_22g04750
AT5G40140	FxaC_24g00660
AT5G61550	FxaC_27g42820
AT5G61550	FxaC_25g47280
AT5G61550	FxaC_25g48170
AT5G61550	FxaC_26g09700
AT5G61550	FxaC_28g07180
FvH4_1g05520	FxaC_4g34790
FvH4_1g07970	FxaC_4g32470
FvH4_1g17050	FxaC_4g21730
FvH4_1g19540	FxaC_4g18100
FvH4_1g13090	FxaC_4g22440
FvH4_1g13090	FxaC_2g18741
FvH4_1g18010	FxaC_2g24290
FvH4_1g29930	FxaC_2g39720
FvH4_1g05520	FxaC_2g06170
FvH4_1g05520	FxaC_2g03600
FvH4_1g07970	FxaC_2g01690
FvH4_1g13090	FxaC_3g14670
FvH4_1g18010	FxaC_3g19990
FvH4_1g07970	FxaC_3g08090
FvH4_1g24450	FxaC_3g29550
FvH4_1g29930	FxaC_3g37770
FvH4_1g07970	FxaC_1g08260
FvH4_1g13090	FxaC_1g14850
FvH4_1g17050	FxaC_1g19370
FvH4_1g18010	FxaC_1g20630
FvH4_1g05520	FxaC_1g00500
FvH4_1g29930	FxaC_1g36490
FvH4_1g18010	FxaC_7g34310
FvH4_1g18010	FxaC_5g01800
FvH4_1g18010	FxaC_8g13370
FvH4_1g18010	FxaC_6g38530
FvH4_2g32810	FxaC_7g34310
FvH4_2g37350	FxaC_7g39410
FvH4_2g38380	FxaC_7g40670
FvH4_2g18070	FxaC_7g17610
FvH4_2g16600	FxaC_7g14640
FvH4_2g05820	FxaC_7g04250
FvH4_2g16600	FxaC_7g39410
FvH4_2g37350	FxaC_7g14640
FvH4_2g37350	FxaC_5g21110
FvH4_2g16600	FxaC_5g21110
FvH4_2g18070	FxaC_5g19190
FvH4_2g32810	FxaC_5g01800
FvH4_2g05820	FxaC_5g36980
FvH4_2g16600	FxaC_8g08910
FvH4_2g32810	FxaC_8g13370
FvH4_2g37350	FxaC_8g08910
FvH4_2g38380	FxaC_8g07771
FvH4_2g05820	FxaC_8g33510
FvH4_2g32810	FxaC_6g38530
FvH4_2g16600	FxaC_6g19890
FvH4_2g16600	FxaC_6g44540
FvH4_2g37350	FxaC_6g44540
FvH4_2g18070	FxaC_6g21470
FvH4_2g37350	FxaC_6g19890
FvH4_3g35970	FxaC_12g10820
FvH4_3g44280	FxaC_12g02000
FvH4_3g07220	FxaC_12g43040
FvH4_3g35800	FxaC_10g40370
FvH4_3g35970	FxaC_10g40600
FvH4_3g07220	FxaC_10g08150
FvH4_3g44280	FxaC_10g49690
FvH4_3g26340	FxaC_10g29520
FvH4_3g07220	FxaC_11g04630
FvH4_3g26340	FxaC_11g25900
FvH4_3g35800	FxaC_11g37120
FvH4_3g44280	FxaC_11g46230
FvH4_3g07220	FxaC_9g47540
FvH4_3g35800	FxaC_9g12760
FvH4_3g38800	FxaC_9g09410
FvH4_3g44280	FxaC_9g02360
FvH4_3g26340	FxaC_9g26070
FvH4_4g24030	FxaC_16g18450
FvH4_4g33190	FxaC_16g27830
FvH4_4g34620	FxaC_16g29220
FvH4_4g28940	FxaC_15g08620
FvH4_4g33190	FxaC_15g04290
FvH4_4g34620	FxaC_15g02810
FvH4_4g22300	FxaC_15g16590
FvH4_4g24030	FxaC_15g14850
FvH4_4g34620	FxaC_13g04410
FvH4_4g28940	FxaC_13g09980
FvH4_4g33190	FxaC_13g04970
FvH4_4g22300	FxaC_14g16170
FvH4_4g24030	FxaC_14g14060
FvH4_4g33190	FxaC_14g04440
FvH4_4g34620	FxaC_17g05090
FvH4_4g34620	FxaC_17g07460
FvH4_4g34620	FxaC_18g41040
FvH4_4g34620	FxaC_19g05820
FvH4_5g16420	FxaC_17g21420
FvH4_5g29050	FxaC_17g42120
FvH4_5g25630	FxaC_17g34460
FvH4_5g05140	FxaC_17g07460
FvH4_5g05140	FxaC_17g05090
FvH4_5g16420	FxaC_20g17120
FvH4_5g25630	FxaC_20g28830
FvH4_5g29050	FxaC_20g32420
FvH4_5g05140	FxaC_18g41040
FvH4_5g16420	FxaC_18g29200
FvH4_5g17730	FxaC_18g27330
FvH4_5g25630	FxaC_18g18060
FvH4_5g29050	FxaC_18g13960
FvH4_5g17730	FxaC_19g16130
FvH4_5g25630	FxaC_19g25440
FvH4_5g05140	FxaC_19g05820
FvH4_5g16420	FxaC_21g06280
FvH4_5g16420	FxaC_23g49210
FvH4_5g16420	FxaC_22g04750
FvH4_6g50090	FxaC_21g06280
FvH4_6g20390	FxaC_21g43460
FvH4_6g20390	FxaC_23g20430
FvH4_6g50090	FxaC_23g49210
FvH4_6g50090	FxaC_22g04750
FvH4_6g20390	FxaC_22g41890
FvH4_6g20390	FxaC_22g39360
FvH4_6g01250	FxaC_24g06270
FvH4_6g20390	FxaC_24g26480
FvH4_6g50090	FxaC_24g00660
FvH4_7g08000	FxaC_27g10300
FvH4_7g17110	FxaC_27g32980
FvH4_7g18840	FxaC_27g34810
FvH4_7g24820	FxaC_27g40320
FvH4_7g27030	FxaC_27g42820
FvH4_7g14340	FxaC_27g23980
FvH4_7g14340	FxaC_27g26400
FvH4_7g17110	FxaC_27g29570
FvH4_7g18840	FxaC_27g30980
FvH4_7g32250	FxaC_27g51690
FvH4_7g32250	FxaC_27g48390
FvH4_7g32250	FxaC_27g32980
FvH4_7g17110	FxaC_27g51690
FvH4_7g32250	FxaC_27g29570
FvH4_7g17110	FxaC_27g48390
FvH4_7g14340	FxaC_25g31480
FvH4_7g17110	FxaC_25g34680
FvH4_7g18840	FxaC_25g36800
FvH4_7g14340	FxaC_25g20000
FvH4_7g17110	FxaC_25g23220
FvH4_7g27030	FxaC_25g48170
FvH4_7g29840	FxaC_25g51630
FvH4_7g32250	FxaC_25g54290
FvH4_7g24820	FxaC_25g44530
FvH4_7g27030	FxaC_25g47280
FvH4_7g29840	FxaC_25g59590
FvH4_7g32250	FxaC_25g23220
FvH4_7g32250	FxaC_25g34680
FvH4_7g08000	FxaC_25g11080
FvH4_7g08000	FxaC_26g31480
FvH4_7g14340	FxaC_26g23720
FvH4_7g17110	FxaC_26g20290
FvH4_7g18840	FxaC_26g18650
FvH4_7g24820	FxaC_26g12830
FvH4_7g27030	FxaC_26g09700
FvH4_7g32250	FxaC_26g04350
FvH4_7g29840	FxaC_26g00660
FvH4_7g32250	FxaC_26g20290
FvH4_7g17110	FxaC_26g04350
FvH4_7g08000	FxaC_28g30060
FvH4_7g14340	FxaC_28g22510
FvH4_7g17110	FxaC_28g19370
FvH4_7g18840	FxaC_28g17390
FvH4_7g24820	FxaC_28g09470
FvH4_7g27030	FxaC_28g07180
FvH4_7g29840	FxaC_28g04500
FvH4_7g32250	FxaC_28g01830
FvH4_7g17110	FxaC_28g01830
FvH4_7g32250	FxaC_28g19370

## Sheet: Sheet2
Table S3. Collinear pairs of U-box genes in woodland strawberry, cultivated strawberry and Arabidopsis.
Gene 1	Gene 2
FxaC_4g34790	FxaC_2g06170
FxaC_4g34790	FxaC_2g03600
FxaC_4g32470	FxaC_2g01690
FxaC_4g21730	FxaC_2g22990
FxaC_4g32470	FxaC_2g12850
FxaC_4g20330	FxaC_2g24290
FxaC_4g18100	FxaC_2g26231
FxaC_4g22440	FxaC_2g18741
FxaC_4g12360	FxaC_3g29550
FxaC_4g32470	FxaC_3g08090
FxaC_4g20330	FxaC_3g19990
FxaC_4g18100	FxaC_3g22050
FxaC_4g22440	FxaC_3g14670
FxaC_4g34790	FxaC_1g00500
FxaC_4g32470	FxaC_1g08260
FxaC_4g18100	FxaC_1g22560
FxaC_4g20330	FxaC_1g20630
FxaC_4g21730	FxaC_1g19370
FxaC_4g22440	FxaC_1g14850
FxaC_2g03600	FxaC_2g06170
FxaC_2g01690	FxaC_2g12850
FxaC_2g18741	FxaC_3g14670
FxaC_2g24290	FxaC_3g19990
FxaC_2g26231	FxaC_3g22060
FxaC_2g12850	FxaC_3g08090
FxaC_2g33710	FxaC_3g29550
FxaC_2g39720	FxaC_3g37770
FxaC_2g01690	FxaC_3g08090
FxaC_2g12850	FxaC_1g08260
FxaC_2g18741	FxaC_1g14850
FxaC_2g24290	FxaC_1g20630
FxaC_2g26231	FxaC_1g22561
FxaC_2g06170	FxaC_1g00500
FxaC_2g03600	FxaC_1g00500
FxaC_2g01690	FxaC_1g08260
FxaC_2g39720	FxaC_1g36490
FxaC_2g22980	FxaC_1g19370
FxaC_3g14670	FxaC_1g14850
FxaC_3g19990	FxaC_1g20630
FxaC_3g22060	FxaC_1g22561
FxaC_3g08090	FxaC_1g08260
FxaC_3g29550	FxaC_1g29430
FxaC_3g37770	FxaC_1g36490
FxaC_7g17610	FxaC_5g19190
FxaC_7g34310	FxaC_5g01800
FxaC_7g14640	FxaC_5g21110
FxaC_7g04250	FxaC_5g36980
FxaC_7g34310	FxaC_8g13370
FxaC_7g39410	FxaC_8g08910
FxaC_7g40670	FxaC_8g07771
FxaC_7g04250	FxaC_8g33510
FxaC_7g34310	FxaC_6g38530
FxaC_7g14640	FxaC_6g19890
FxaC_7g39410	FxaC_6g44540
FxaC_7g40670	FxaC_6g43540
FxaC_7g17610	FxaC_6g21470
FxaC_5g01800	FxaC_8g13370
FxaC_5g36980	FxaC_8g33510
FxaC_5g19190	FxaC_6g21470
FxaC_5g21110	FxaC_6g19890
FxaC_8g07771	FxaC_6g43540
FxaC_8g08910	FxaC_6g44540
FxaC_8g13370	FxaC_6g38530
FxaC_12g47320	FxaC_10g03700
FxaC_12g23890	FxaC_10g29520
FxaC_12g23910	FxaC_10g29530
FxaC_12g10820	FxaC_10g40600
FxaC_12g43040	FxaC_10g08150
FxaC_12g02000	FxaC_10g49690
FxaC_12g07530	FxaC_10g43660
FxaC_12g23890	FxaC_11g25900
FxaC_12g02000	FxaC_11g46230
FxaC_12g07530	FxaC_11g40591
FxaC_12g43040	FxaC_11g04630
FxaC_12g43040	FxaC_9g47540
FxaC_12g07530	FxaC_9g09410
FxaC_12g02000	FxaC_9g02360
FxaC_12g10820	FxaC_9g12610
FxaC_10g40370	FxaC_11g37120
FxaC_10g08150	FxaC_11g04630
FxaC_10g29520	FxaC_9g26070
FxaC_10g40370	FxaC_9g12760
FxaC_10g40600	FxaC_9g12610
FxaC_10g08150	FxaC_9g47540
FxaC_11g04630	FxaC_9g47540
FxaC_11g37120	FxaC_9g12760
FxaC_11g40680	FxaC_9g09410
FxaC_11g46230	FxaC_9g02360
FxaC_16g23420	FxaC_15g08620
FxaC_16g27830	FxaC_15g04290
FxaC_16g29220	FxaC_15g02810
FxaC_16g18450	FxaC_15g14850
FxaC_16g29220	FxaC_13g04410
FxaC_16g23420	FxaC_13g09980
FxaC_16g27830	FxaC_13g04970
FxaC_16g01790	FxaC_13g53970
FxaC_16g18450	FxaC_14g14060
FxaC_16g27830	FxaC_14g04440
FxaC_16g29220	FxaC_14g03050
FxaC_15g04290	FxaC_13g04970
FxaC_15g08620	FxaC_13g09980
FxaC_15g16590	FxaC_13g23410
FxaC_15g02810	FxaC_13g04410
FxaC_15g02810	FxaC_14g03050
FxaC_15g04290	FxaC_14g04440
FxaC_15g14850	FxaC_14g14060
FxaC_15g16590	FxaC_14g16170
FxaC_13g23410	FxaC_14g16170
FxaC_13g04970	FxaC_14g04440
FxaC_13g04410	FxaC_14g03050
FxaC_17g05090	FxaC_17g07460
FxaC_17g21420	FxaC_20g17120
FxaC_17g34460	FxaC_20g28830
FxaC_17g07460	FxaC_20g06110
FxaC_17g42120	FxaC_20g32420
FxaC_17g05090	FxaC_20g06110
FxaC_17g05090	FxaC_18g41040
FxaC_17g21420	FxaC_18g29200
FxaC_17g07460	FxaC_18g41040
FxaC_17g34460	FxaC_18g18060
FxaC_17g42120	FxaC_18g13960
FxaC_17g07460	FxaC_19g05820
FxaC_17g34460	FxaC_19g25440
FxaC_17g05090	FxaC_19g05820
FxaC_20g17120	FxaC_18g29200
FxaC_20g28830	FxaC_18g18060
FxaC_20g06110	FxaC_18g41040
FxaC_20g32420	FxaC_18g13960
FxaC_20g28830	FxaC_19g25440
FxaC_20g06110	FxaC_19g05820
FxaC_20g17120	FxaC_23g49210
FxaC_18g18060	FxaC_19g25440
FxaC_18g27330	FxaC_19g16130
FxaC_18g41040	FxaC_19g05820
FxaC_21g06280	FxaC_23g49210
FxaC_21g43460	FxaC_23g20430
FxaC_21g43470	FxaC_23g20450
FxaC_21g06280	FxaC_22g04750
FxaC_21g43460	FxaC_22g41890
FxaC_21g43470	FxaC_22g41970
FxaC_21g43460	FxaC_22g39360
FxaC_21g43470	FxaC_22g39410
FxaC_21g70912	FxaC_24g06270
FxaC_21g06280	FxaC_24g00660
FxaC_21g43460	FxaC_24g26490
FxaC_21g43470	FxaC_24g26480
FxaC_23g49210	FxaC_22g04750
FxaC_23g20430	FxaC_22g41890
FxaC_23g20450	FxaC_22g41970
FxaC_23g20430	FxaC_22g39360
FxaC_23g20450	FxaC_22g39410
FxaC_23g42620	FxaC_24g06270
FxaC_23g20430	FxaC_24g26490
FxaC_23g20450	FxaC_24g26480
FxaC_23g49210	FxaC_24g00660
FxaC_22g39360	FxaC_22g41890
FxaC_22g39410	FxaC_22g41970
FxaC_22g65140	FxaC_24g06270
FxaC_22g04750	FxaC_24g00660
FxaC_22g71080	FxaC_24g06270
FxaC_22g39360	FxaC_24g26490
FxaC_22g39410	FxaC_24g26480
FxaC_22g41890	FxaC_24g26490
FxaC_22g41970	FxaC_24g26480
FxaC_27g48390	FxaC_27g51690
FxaC_27g29570	FxaC_27g32980
FxaC_27g30980	FxaC_27g34810
FxaC_27g23980	FxaC_27g26400
FxaC_27g23980	FxaC_25g31480
FxaC_27g34810	FxaC_25g36800
FxaC_27g26400	FxaC_25g31480
FxaC_27g30980	FxaC_25g36800
FxaC_27g26400	FxaC_25g20000
FxaC_27g30980	FxaC_25g25280
FxaC_27g40320	FxaC_25g44530
FxaC_27g42820	FxaC_25g47280
FxaC_27g46430	FxaC_25g51630
FxaC_27g48390	FxaC_25g54290
FxaC_27g49740	FxaC_25g51630
FxaC_27g51690	FxaC_25g54290
FxaC_27g42820	FxaC_25g48170
FxaC_27g34810	FxaC_25g25280
FxaC_27g49740	FxaC_25g59590
FxaC_27g46430	FxaC_25g59590
FxaC_27g10300	FxaC_25g11080
FxaC_27g23980	FxaC_26g23720
FxaC_27g10300	FxaC_26g31480
FxaC_27g26400	FxaC_26g23720
FxaC_27g29570	FxaC_26g20290
FxaC_27g30980	FxaC_26g18650
FxaC_27g32980	FxaC_26g20290
FxaC_27g34810	FxaC_26g18650
FxaC_27g51690	FxaC_26g04350
FxaC_27g48390	FxaC_26g04350
FxaC_27g40320	FxaC_26g12830
FxaC_27g49740	FxaC_26g00660
FxaC_27g46430	FxaC_26g00660
FxaC_27g10300	FxaC_28g30060
FxaC_27g23980	FxaC_28g22510
FxaC_27g49740	FxaC_28g04500
FxaC_27g51690	FxaC_28g01830
FxaC_27g26400	FxaC_28g22510
FxaC_27g29570	FxaC_28g19370
FxaC_27g30980	FxaC_28g17390
FxaC_27g46430	FxaC_28g04500
FxaC_27g48390	FxaC_28g01830
FxaC_27g32980	FxaC_28g19370
FxaC_27g34810	FxaC_28g17390
FxaC_27g42820	FxaC_28g07180
FxaC_27g40320	FxaC_28g09470
FxaC_25g20000	FxaC_25g31480
FxaC_25g23220	FxaC_25g34680
FxaC_25g25280	FxaC_25g36800
FxaC_25g51630	FxaC_25g59590
FxaC_25g11080	FxaC_26g31480
FxaC_25g31480	FxaC_26g23720
FxaC_25g34680	FxaC_26g20290
FxaC_25g36800	FxaC_26g18650
FxaC_25g20000	FxaC_26g23720
FxaC_25g23220	FxaC_26g20290
FxaC_25g25280	FxaC_26g18650
FxaC_25g47280	FxaC_26g09700
FxaC_25g51630	FxaC_26g06560
FxaC_25g54290	FxaC_26g04350
FxaC_25g59590	FxaC_26g06560
FxaC_25g44530	FxaC_26g12830
FxaC_25g31480	FxaC_28g22510
FxaC_25g34680	FxaC_28g19370
FxaC_25g36800	FxaC_28g17390
FxaC_25g20000	FxaC_28g22510
FxaC_25g23220	FxaC_28g19370
FxaC_25g25280	FxaC_28g17390
FxaC_25g48170	FxaC_28g07180
FxaC_25g54290	FxaC_28g01830
FxaC_25g44530	FxaC_28g09470
FxaC_25g47280	FxaC_28g07180
FxaC_25g11080	FxaC_28g30060
FxaC_26g00660	FxaC_26g06560
FxaC_26g18650	FxaC_28g17390
FxaC_26g20290	FxaC_28g19370
FxaC_26g23720	FxaC_28g22510
FxaC_26g04350	FxaC_28g01830
FxaC_26g06560	FxaC_28g04500
FxaC_26g09700	FxaC_28g07180
FxaC_26g12830	FxaC_28g09470
FxaC_26g00660	FxaC_28g04500
FxaC_26g31480	FxaC_28g30060
