# Supplementary material for: Genome-wide identification and expression profiling reveal the regulatory role of U-box E3 ubiquitin ligase genes in strawberry fruit ripening and abiotic stresses resistance
Source: Front Plant Sci. 2023 Mar 23;14:1171056. doi: 10.3389/fpls.2023.1171056 (PMC10078948; doi:10.3389/fpls.2023.1171056)
Supplement: Supplementary file 9 [file Table_4.xlsx]

## Sheet: Sheet1
Table S4. Ka/Ks ratio of U-box gene pairs in woodland strawberry, cultivated strawberry and Arabidopsis. NaN indicated non-available.
Gene1	Gene2	Ka	Ks	Ka_Ks
FvH4_7g27030	FxaC_25g48170	0	0.00536355	0
FvH4_7g18840	FxaC_25g36800	0	0.011795	0
AT3G46510	FxaC_11g37120	0.201077	3.96097	0.0507647
FvH4_2g05820	FxaC_5g36980	0.00108342	0.0189086	0.057298
AT3G49810	FxaC_6g38530	0.209223	3.63077	0.0576249
FvH4_2g05820	FxaC_8g33510	0.00325498	0.0548632	0.059329
FvH4_5g25630	FxaC_17g34460	0.000538334	0.00865935	0.0621679
AT3G46510	FxaC_9g12760	0.200862	3.21195	0.0625359
FvH4_7g29840	FxaC_25g51630	0.00115562	0.0183309	0.0630426
AT3G46510	FxaC_10g40370	0.192192	2.80366	0.0685504
AT3G19380	FxaC_5g36980	0.246286	3.54132	0.0695463
FvH4_3g38800	FxaC_9g09410	0.000424268	0.00545953	0.0777114
AT1G27910	FxaC_16g18450	0.210445	2.70043	0.0779303
FvH4_2g32810	FxaC_7g34310	0.00584798	0.0748182	0.0781626
AT1G27910	FxaC_14g14060	0.213305	2.5946	0.0822111
AT1G24330	FxaC_15g14850	0.206549	2.50555	0.0824368
FvH4_1g18010	FxaC_5g01800	0.196535	2.32523	0.0845228
AT1G27910	FxaC_13g21850	0.211603	2.4958	0.0847834
FvH4_2g32810	FxaC_8g13370	0.00584513	0.0681181	0.0858088
FvH4_1g18010	FxaC_6g38530	0.193222	2.25034	0.0858632
AT1G24330	FxaC_16g18450	0.205621	2.33466	0.0880733
AT5G65920	FxaC_8g13370	0.220864	2.42851	0.0909464
AT1G67530	FxaC_14g14060	0.206391	2.24816	0.0918043
FvH4_1g18010	FxaC_7g34310	0.191514	2.07709	0.0922031
AT5G65920	FxaC_6g38530	0.226339	2.43457	0.092969
AT5G65920	FxaC_3g19990	0.219484	2.35027	0.0933867
FvH4_1g18010	FxaC_8g13370	0.186474	1.98836	0.0937825
FvH4_4g24030	FxaC_16g18450	0.00527731	0.0560733	0.0941145
FvH4_2g32810	FxaC_6g38530	0.00780114	0.0819144	0.0952353
AT5G61550	FxaC_25g47280	0.344834	3.61733	0.0953284
AT5G65920	FxaC_1g20630	0.21319	2.22892	0.0956471
AT5G65920	FxaC_2g24290	0.210763	2.19352	0.096084
FvH4_2g18070	FxaC_5g19190	0.000951324	0.0095492	0.0996234
AT1G67530	FxaC_16g18450	0.205937	2.05944	0.0999965
AT1G20780	FxaC_17g34460	0.232691	2.32678	0.100005
AT1G67530	FxaC_15g14850	0.207241	2.06067	0.10057
AT1G20780	FxaC_20g28830	0.236937	2.33756	0.101361
FvH4_2g37350	FxaC_6g19890	0.2495	2.43524	0.102454
AT1G76390	FxaC_18g18060	0.243207	2.35191	0.103408
AT3G49810	FxaC_2g24290	0.193459	1.85643	0.10421
AT3G49810	FxaC_1g20630	0.187531	1.79908	0.104237
AT1G20780	FxaC_18g18060	0.238408	2.28207	0.10447
AT3G49810	FxaC_3g19990	0.193574	1.84299	0.105033
AT1G76390	FxaC_20g28830	0.241002	2.29216	0.105142
AT1G66160	FxaC_2g39720	0.425178	4.01744	0.105833
AT1G20780	FxaC_19g25440	0.237324	2.24239	0.105835
AT5G65920	FxaC_5g01800	0.223423	2.05445	0.108751
AT5G57035	FxaC_4g32470	0.309901	2.82148	0.109836
AT5G57035	FxaC_2g01690	0.326155	2.94718	0.110667
AT5G61550	FxaC_25g48170	0.349222	3.14337	0.111098
AT5G61550	FxaC_26g09700	0.345689	3.10532	0.111321
AT1G76390	FxaC_19g25440	0.243623	2.17073	0.112231
AT3G54850	FxaC_26g18650	0.24716	2.17945	0.113405
AT5G61550	FxaC_27g42820	0.354807	3.11303	0.113975
FvH4_2g37350	FxaC_7g14640	0.254442	2.21035	0.115114
AT3G54850	FxaC_28g17390	0.246139	2.0851	0.118047
AT5G57035	FxaC_1g08260	0.312009	2.61309	0.119402
FvH4_5g29050	FxaC_20g32420	0.0078462	0.0647696	0.12114
AT3G54850	FxaC_25g36800	0.245568	2.02161	0.121471
AT3G54850	FxaC_27g34810	0.247109	2.02674	0.121924
FvH4_2g37350	FxaC_5g21110	0.250489	2.05001	0.122189
FvH4_2g16600	FxaC_7g39410	0.242151	1.97682	0.122496
FvH4_4g33190	FxaC_13g04970	0.00196432	0.0160177	0.122634
AT3G54850	FxaC_27g30980	0.246182	1.98945	0.123743
AT2G28830	FxaC_11g37120	0.249786	2.00779	0.124409
AT3G07360	FxaC_7g17610	0.303561	2.42405	0.125229
FvH4_2g16600	FxaC_6g44540	0.25378	2.00831	0.126365
FvH4_2g16600	FxaC_8g08910	0.255053	2.01223	0.126751
AT5G57035	FxaC_3g08090	0.328859	2.56479	0.12822
AT5G61550	FxaC_28g07180	0.349079	2.6269	0.132886
AT2G28830	FxaC_10g40370	0.264716	1.99016	0.133013
AT2G28830	FxaC_9g12760	0.252194	1.8535	0.136064
AT1G66160	FxaC_1g36490	0.422279	3.05742	0.138116
AT2G35930	FxaC_21g43460	0.291412	2.10434	0.138482
AT3G07360	FxaC_6g21470	0.307516	2.22009	0.138515
FvH4_7g08000	FxaC_25g11080	0.00103797	0.00747437	0.138871
AT2G35930	FxaC_23g20430	0.295142	2.10605	0.14014
AT3G07360	FxaC_5g19190	0.308716	2.18839	0.14107
AT5G40140	FxaC_22g04750	0.324173	2.29042	0.141534
FvH4_5g25630	FxaC_19g25440	0.00675772	0.0470638	0.143586
FvH4_4g24030	FxaC_14g14060	0.00834811	0.057133	0.146117
AT3G11840	FxaC_24g26480	0.452907	3.07831	0.147128
FvH4_2g18070	FxaC_6g21470	0.00572977	0.0388646	0.147429
FvH4_2g05820	FxaC_7g04250	0.0108915	0.0720685	0.151127
AT2G35930	FxaC_22g39360	0.297769	1.96614	0.151448
AT2G35930	FxaC_22g41890	0.296284	1.95463	0.15158
AT5G62560	FxaC_18g29200	0.389332	2.54839	0.152775
FvH4_2g37350	FxaC_6g44540	0.00550587	0.0358348	0.153646
FvH4_4g24030	FxaC_15g14850	0.00723266	0.0468979	0.154221
FvH4_4g34620	FxaC_18g41040	0.378998	2.44571	0.154964
FvH4_6g20390	FxaC_23g20430	0.493684	3.18562	0.154973
AT5G40140	FxaC_24g00660	0.318693	2.047	0.155688
FvH4_2g32810	FxaC_5g01800	0.000968836	0.00621443	0.155901
FvH4_3g35800	FxaC_9g12760	0.00195397	0.012329	0.158485
FvH4_3g07220	FxaC_11g04630	0.0110902	0.0698294	0.158818
FvH4_3g07220	FxaC_9g47540	0.00244312	0.015363	0.159026
AT4G25160	FxaC_26g09700	0.3141	1.95378	0.160765
AT5G62560	FxaC_20g17120	0.381205	2.36443	0.161225
FvH4_5g29050	FxaC_17g42120	0.00195355	0.0121133	0.161273
AT1G68940	FxaC_15g08620	0.343954	2.10484	0.163411
FvH4_7g24820	FxaC_27g40320	0.00760021	0.0463875	0.163842
FvH4_6g20390	FxaC_21g43460	0.495134	2.97321	0.166532
FvH4_5g29050	FxaC_18g13960	0.00981101	0.0584339	0.167899
AT2G23140	FxaC_4g21730	0.289463	1.70671	0.169603
AT5G62560	FxaC_17g21420	0.401659	2.3667	0.169713
FvH4_2g18070	FxaC_7g17610	0.00668688	0.0389066	0.17187
AT2G23140	FxaC_1g19370	0.281563	1.63245	0.172479
AT2G35930	FxaC_24g26480	0.491927	2.8273	0.173992
FvH4_7g24820	FxaC_28g09470	0.00252472	0.0144533	0.174681
AT4G25160	FxaC_25g48170	0.320753	1.81576	0.17665
FvH4_4g34620	FxaC_17g05090	0.380652	2.15436	0.176689
AT2G45910	FxaC_25g20000	0.283917	1.60303	0.177113
FvH4_4g34620	FxaC_17g07460	0.379037	2.12766	0.178147
AT4G25160	FxaC_27g42820	0.32205	1.80334	0.178585
AT2G45910	FxaC_26g23720	0.296188	1.6506	0.179442
AT4G25160	FxaC_28g07180	0.317785	1.76752	0.179791
AT2G45910	FxaC_25g31480	0.290182	1.60572	0.180717
AT1G68940	FxaC_13g09980	0.341709	1.87272	0.182466
FvH4_1g18010	FxaC_1g20630	0.00288786	0.0157321	0.183565
AT2G45910	FxaC_27g23980	0.309815	1.68151	0.184248
AT2G45910	FxaC_28g22510	0.302077	1.61991	0.186478
FvH4_6g50090	FxaC_22g04750	0.022831	0.119351	0.191292
FvH4_2g37350	FxaC_8g08910	0.00688473	0.0359063	0.191741
AT2G45910	FxaC_27g26400	0.309275	1.61112	0.191962
AT3G49060	FxaC_25g51630	0.38485	2.00202	0.192231
FvH4_5g25630	FxaC_20g28830	0.00730064	0.0379604	0.192322
AT1G10560	FxaC_15g02810	0.431087	2.2044	0.195558
FvH4_4g34620	FxaC_19g05820	0.386519	1.95852	0.197353
AT1G10560	FxaC_13g04410	0.445042	2.22368	0.200138
AT4G36550	FxaC_3g14670	0.5418	2.67874	0.202259
FvH4_7g24820	FxaC_25g44530	0.00252791	0.012397	0.203914
AT5G37490	FxaC_1g36490	0.407571	1.98981	0.204829
FvH4_7g32250	FxaC_25g54290	0.00387098	0.0188325	0.205548
FvH4_6g20390	FxaC_22g41890	0.500137	2.41115	0.207426
FvH4_6g20390	FxaC_22g39360	0.502358	2.41778	0.207776
FvH4_7g24820	FxaC_26g12830	0.0101465	0.0486343	0.208629
FvH4_3g07220	FxaC_10g08150	0.0141885	0.067517	0.210146
AT3G49060	FxaC_28g04500	0.386707	1.84011	0.210154
AT1G10560	FxaC_16g29220	0.439141	2.0861	0.210509
AT4G36550	FxaC_2g18741	0.512439	2.38725	0.214657
AT3G49060	FxaC_25g59590	0.40237	1.87158	0.214989
AT5G37490	FxaC_2g39720	0.406832	1.88159	0.216217
FvH4_2g38380	FxaC_7g40670	0.0107674	0.0494362	0.217804
AT3G49060	FxaC_26g00660	0.382859	1.7496	0.218826
FvH4_1g24450	FxaC_3g29550	0.0141015	0.0641922	0.219676
FvH4_1g19540	FxaC_4g18100	0.341706	1.51031	0.226249
FvH4_4g33190	FxaC_14g04440	0.0213502	0.0932614	0.228929
AT4G36550	FxaC_1g14850	0.5063	2.20915	0.229183
FvH4_4g33190	FxaC_16g27830	0.00294768	0.0127969	0.230344
FvH4_4g33190	FxaC_15g04290	0.0193319	0.0825981	0.234048
FvH4_6g50090	FxaC_23g49210	0.0234009	0.0983081	0.238037
FvH4_7g32250	FxaC_27g32980	0.322909	1.32963	0.242857
FvH4_7g32250	FxaC_28g19370	0.325135	1.33531	0.243491
FvH4_5g16420	FxaC_22g04750	0.335038	1.3654	0.245377
FvH4_1g05520	FxaC_2g03600	0.0107233	0.0434931	0.246551
FvH4_7g17110	FxaC_27g48390	0.329219	1.3339	0.246809
FvH4_7g32250	FxaC_27g29570	0.324777	1.31303	0.247349
FvH4_7g32250	FxaC_25g23220	0.326718	1.29911	0.251493
FvH4_7g32250	FxaC_26g20290	0.323664	1.28588	0.251707
FvH4_5g16420	FxaC_21g06280	0.335417	1.33201	0.251813
FvH4_7g32250	FxaC_25g34680	0.328899	1.30424	0.252177
FvH4_7g17110	FxaC_27g51690	0.330055	1.30772	0.25239
FvH4_7g17110	FxaC_26g04350	0.33084	1.30733	0.253065
FvH4_7g18840	FxaC_28g17390	0.00970102	0.0383011	0.253283
FvH4_1g29930	FxaC_2g39720	0.011523	0.0454817	0.253354
FvH4_5g25630	FxaC_18g18060	0.00811184	0.0317042	0.25586
FvH4_7g17110	FxaC_28g01830	0.323287	1.24748	0.259152
FvH4_5g16420	FxaC_20g17120	0.0196103	0.0752703	0.260532
FvH4_6g50090	FxaC_24g00660	0.0193611	0.073851	0.262165
FvH4_5g16420	FxaC_23g49210	0.34335	1.30911	0.262277
FvH4_5g05140	FxaC_18g41040	0.0193082	0.0732552	0.263574
FvH4_5g16420	FxaC_18g29200	0.0222068	0.0833657	0.266378
FvH4_5g17730	FxaC_19g16130	0.0141169	0.0527728	0.267504
FvH4_7g08000	FxaC_28g30060	0.00311446	0.011289	0.275884
FvH4_1g05520	FxaC_4g34790	0.00884435	0.0319139	0.277132
FvH4_1g29930	FxaC_3g37770	0.00863181	0.0311105	0.277457
FvH4_7g29840	FxaC_28g04500	0.015741	0.0565516	0.278347
FvH4_3g07220	FxaC_12g43040	0.0167052	0.0593586	0.281428
FvH4_7g32250	FxaC_27g51690	0.00906388	0.0321491	0.281933
FvH4_1g18010	FxaC_3g19990	0.0145506	0.0515639	0.282186
FvH4_2g38380	FxaC_8g07771	0.0125718	0.0440856	0.285167
FvH4_7g18840	FxaC_26g18650	0.00901068	0.0308893	0.291708
FvH4_7g27030	FxaC_25g47280	0.00961124	0.032842	0.292651
FvH4_7g32250	FxaC_27g48390	0.0103692	0.0351241	0.295216
FvH4_1g05520	FxaC_2g06170	0.0127072	0.0423829	0.299819
FvH4_5g17730	FxaC_18g27330	0.0154297	0.0508095	0.303677
FvH4_7g08000	FxaC_26g31480	0.00833559	0.0265935	0.313445
FvH4_3g35800	FxaC_10g40370	0.0078415	0.0249158	0.31472
FvH4_1g05520	FxaC_1g00500	0.00352846	0.0109708	0.321624
FvH4_7g08000	FxaC_27g10300	0.0125449	0.0382127	0.328293
FvH4_7g18840	FxaC_27g30980	0.00621944	0.0189322	0.328512
FvH4_1g17050	FxaC_4g21730	0.0164049	0.0494006	0.33208
FvH4_3g35800	FxaC_11g37120	0.0117971	0.0355096	0.332222
FvH4_7g29840	FxaC_26g00660	0.0145537	0.0437168	0.332908
FvH4_3g44280	FxaC_12g02000	0.015593	0.0465607	0.334896
FvH4_4g22300	FxaC_15g16590	0.0129332	0.0385446	0.335538
FvH4_7g32250	FxaC_26g04350	0.0112503	0.0335211	0.33562
FvH4_5g05140	FxaC_19g05820	0.0232339	0.0687053	0.338168
FvH4_6g20390	FxaC_24g26480	0.00637172	0.0177944	0.358074
FvH4_7g27030	FxaC_26g09700	0.0144634	0.0403397	0.358541
FvH4_4g22300	FxaC_14g16170	0.0135755	0.0377941	0.359196
FvH4_7g17110	FxaC_28g19370	0.0139438	0.0383376	0.36371
FvH4_7g27030	FxaC_28g07180	0.0131136	0.035634	0.368009
FvH4_1g07970	FxaC_3g08090	0.0154833	0.0417246	0.371083
FvH4_3g44280	FxaC_11g46230	0.0163341	0.0426046	0.383388
FvH4_7g17110	FxaC_27g32980	0.0143837	0.0368262	0.390583
FvH4_1g07970	FxaC_2g01690	0.0190263	0.0477977	0.398059
FvH4_2g37350	FxaC_7g39410	0.0240451	0.0599737	0.400927
FvH4_7g14340	FxaC_28g22510	0.0122652	0.0301548	0.406741
FvH4_1g18010	FxaC_2g24290	0.0184999	0.0447536	0.413373
FvH4_1g07970	FxaC_4g32470	0.0142325	0.0335803	0.423834
FvH4_1g13090	FxaC_2g18741	0.0152589	0.0350824	0.434945
FvH4_7g17110	FxaC_27g29570	0.0150474	0.0345395	0.435657
FvH4_2g16600	FxaC_6g19890	0.0128244	0.029081	0.44099
FvH4_7g32250	FxaC_28g01830	0.0266532	0.0596954	0.446486
FvH4_1g07970	FxaC_1g08260	0.00173569	0.00379328	0.457571
FvH4_1g13090	FxaC_1g14850	0.0153495	0.033149	0.463046
FvH4_4g28940	FxaC_13g09980	0.00338374	0.0072142	0.46904
FvH4_7g17110	FxaC_26g20290	0.0130675	0.0278013	0.470032
FvH4_1g13090	FxaC_4g22440	0.0221601	0.0468187	0.473318
FvH4_3g35970	FxaC_10g40600	0.0107832	0.0227755	0.473458
FvH4_1g13090	FxaC_3g14670	0.0239957	0.050615	0.474084
FvH4_7g29840	FxaC_25g59590	0.0136095	0.0258464	0.526554
FvH4_4g28940	FxaC_15g08620	0.0160995	0.0305608	0.526801
FvH4_2g16600	FxaC_7g14640	0.0107825	0.0200271	0.538392
FvH4_3g44280	FxaC_10g49690	0.0145881	0.0267715	0.544911
FvH4_4g34620	FxaC_16g29220	0.0346501	0.061632	0.562209
FvH4_1g17050	FxaC_1g19370	0.00472422	0.00829769	0.569341
FvH4_3g44280	FxaC_9g02360	0.00215679	0.00366712	0.588143
FvH4_7g14340	FxaC_27g23980	0.0137309	0.0233449	0.588175
FvH4_7g14340	FxaC_26g23720	0.0107761	0.0182304	0.591107
FvH4_2g16600	FxaC_5g21110	0.00268292	0.00439481	0.610473
FvH4_3g35970	FxaC_12g10820	0.0129258	0.0211592	0.610882
FvH4_7g14340	FxaC_27g26400	0.0132378	0.0216441	0.611612
FvH4_5g05140	FxaC_17g07460	0.00510179	0.00824892	0.618479
FvH4_5g05140	FxaC_17g05090	0.00127173	0.0020562	0.618482
FvH4_4g34620	FxaC_15g02810	0.0353473	0.0550229	0.64241
FvH4_7g18840	FxaC_27g34810	0.00865111	0.0129695	0.667037
FvH4_6g50090	FxaC_21g06280	0.0072015	0.00976616	0.737393
FvH4_7g14340	FxaC_25g31480	0.00341103	0.00328498	1.03837
FvH4_7g27030	FxaC_27g42820	0.00265934	0.00178306	1.49145
FvH4_7g17110	FxaC_25g34680	0.0021617	0.00143885	1.50238
AT3G49810	FxaC_8g13370	0.203713	NaN	NaN
AT3G49810	FxaC_7g34310	0.206404	NaN	NaN
AT3G49810	FxaC_5g01800	0.207177	NaN	NaN
AT1G29340	FxaC_10g08150	0.215427	NaN	NaN
AT1G29340	FxaC_11g04630	0.216885	NaN	NaN
AT1G29340	FxaC_9g47540	0.217105	NaN	NaN
AT1G29340	FxaC_12g43040	0.217551	NaN	NaN
AT5G42340	FxaC_7g39410	0.232889	NaN	NaN
AT5G42340	FxaC_8g08910	0.251468	NaN	NaN
AT5G42340	FxaC_6g44540	0.254487	NaN	NaN
AT2G19410	FxaC_2g01690	0.34267	NaN	NaN
AT2G19410	FxaC_4g32470	0.349528	NaN	NaN
AT2G19410	FxaC_1g08260	0.354667	NaN	NaN
AT5G65500	FxaC_4g18100	0.359145	NaN	NaN
AT2G19410	FxaC_3g08090	0.360471	NaN	NaN
AT1G60190	FxaC_16g29220	0.469523	NaN	NaN
AT2G35930	FxaC_10g29520	0.470858	NaN	NaN
AT1G60190	FxaC_13g04410	0.472524	NaN	NaN
AT1G60190	FxaC_15g02810	0.474598	NaN	NaN
AT2G35930	FxaC_11g25900	0.476386	NaN	NaN
FvH4_3g26340	FxaC_11g25900	0.479925	NaN	NaN
FvH4_3g26340	FxaC_10g29520	0.494194	NaN	NaN
FvH4_3g26340	FxaC_9g26070	0.496209	NaN	NaN
AT3G11840	FxaC_22g41890	0.624568	NaN	NaN
AT3G11840	FxaC_23g20430	0.631771	NaN	NaN
AT3G11840	FxaC_23g20430	0.631771	NaN	NaN
AT3G11840	FxaC_22g39360	0.6352	NaN	NaN
AT3G11840	FxaC_21g43460	0.638341	NaN	NaN
FvH4_7g17110	FxaC_25g23220	0.000431779	0	NaN
FvH4_1g29930	FxaC_1g36490	0.00190931	0	NaN
FvH4_7g14340	FxaC_25g20000	0.00195711	0	NaN
FvH4_4g34620	FxaC_13g04410	0.00451882	0	NaN
FvH4_5g16420	FxaC_17g21420	0.00494405	0	NaN
