# Supplementary material for: Genome-wide identification and expression profiling reveal the regulatory role of U-box E3 ubiquitin ligase genes in strawberry fruit ripening and abiotic stresses resistance
Source: Front Plant Sci. 2023 Mar 23;14:1171056. doi: 10.3389/fpls.2023.1171056 (PMC10078948; doi:10.3389/fpls.2023.1171056)
Supplement: Supplementary file 10 [file Table_5.xlsx]

## Sheet: Sheet1
Table S5. Cis-acting elements in the putative promoter of FaU-box genes.
Gene ID	elements	sequence	start	end	strand	elemnt name
FxaC_10g40370	3-AF1 binding site	TAAGAGAGGAA	506	10	+	light responsive element
FxaC_12g23910	3-AF1 binding site	TAAGAGAGGAA	163	10	-	light responsive element
FxaC_14g16170	3-AF1 binding site	TAAGAGAGGAA	539	10	+	light responsive element
FxaC_15g02810	3-AF1 binding site	TAAGAGAGGAA	795	10	-	light responsive element
FxaC_1g00500	3-AF1 binding site	TAAGAGAGGAA	1498	10	-	light responsive element
FxaC_21g43470	3-AF1 binding site	TAAGAGAGGAA	1168	10	-	light responsive element
FxaC_23g20450	3-AF1 binding site	TAAGAGAGGAA	1210	10	-	light responsive element
FxaC_24g26480	3-AF1 binding site	TAAGAGAGGAA	1169	10	-	light responsive element
FxaC_2g03600	3-AF1 binding site	TAAGAGAGGAA	1494	11	-	light responsive element
FxaC_2g06170	3-AF1 binding site	TAAGAGAGGAA	1493	11	-	light responsive element
FxaC_4g34790	3-AF1 binding site	TAAGAGAGGAA	1491	10	-	light responsive element
FxaC_5g01800	3-AF1 binding site	TAAGAGAGGAA	1675	10	+	light responsive element
FxaC_5g36980	3-AF1 binding site	TAAGAGAGGAA	737	10	-	light responsive element
FxaC_6g38530	3-AF1 binding site	TAAGAGAGGAA	1671	10	+	light responsive element
FxaC_7g34310	3-AF1 binding site	TAAGAGAGGAA	1687	10	+	light responsive element
FxaC_8g13370	3-AF1 binding site	TAAGAGAGGAA	1669	10	+	light responsive element
FxaC_8g33510	3-AF1 binding site	TAAGAGAGGAA	1249	10	-	light responsive element
FxaC_13g53970	AACA_motif	TAACAAACTCCA	116	11	+	involved in endosperm-specific negative expression
FxaC_13g53970	AACA_motif	TAACAAACTCCA	1779	11	-	involved in endosperm-specific negative expression
FxaC_15g02810	AACA_motif	TAACAAACTCCA	250	11	+	involved in endosperm-specific negative expression
FxaC_26g23720	AACA_motif	TAACAAACTCCA	205	11	-	involved in endosperm-specific negative expression
FxaC_8g08910	AACA_motif	TAACAAACTCCA	285	11	+	involved in endosperm-specific negative expression
FxaC_10g08150	ABRE	ACGTG	811	5	-	cis-acting element involved in the abscisic acid responsiveness
FxaC_10g08150	ABRE	ACGTG	1355	5	-	cis-acting element involved in the abscisic acid responsiveness
FxaC_10g29520	ABRE	CGTACGTGCA	1399	9	-	cis-acting element involved in the abscisic acid responsiveness
FxaC_10g29520	ABRE	CACGTG	1673	6	-	cis-acting element involved in the abscisic acid responsiveness
FxaC_10g29520	ABRE	ACGTG	1674	5	+	cis-acting element involved in the abscisic acid responsiveness
FxaC_10g29530	ABRE	ACGTG	612	5	+	cis-acting element involved in the abscisic acid responsiveness
FxaC_10g40370	ABRE	GCAACGTGTC	614	9	+	cis-acting element involved in the abscisic acid responsiveness
FxaC_10g40370	ABRE	GCCGCGTGGC	706	9	-	cis-acting element involved in the abscisic acid responsiveness
FxaC_10g40370	ABRE	ACGTG	1293	5	-	cis-acting element involved in the abscisic acid responsiveness
FxaC_10g40370	ABRE	ACGTG	1456	5	-	cis-acting element involved in the abscisic acid responsiveness
FxaC_10g40370	ABRE	ACGTG	1499	5	+	cis-acting element involved in the abscisic acid responsiveness
FxaC_10g40600	ABRE	ACGTG	261	5	+	cis-acting element involved in the abscisic acid responsiveness
FxaC_10g40600	ABRE	ACGTG	774	5	+	cis-acting element involved in the abscisic acid responsiveness
FxaC_11g04630	ABRE	ACGTG	173	5	-	cis-acting element involved in the abscisic acid responsiveness
FxaC_11g04630	ABRE	ACGTG	330	5	-	cis-acting element involved in the abscisic acid responsiveness
FxaC_11g04630	ABRE	ACGTG	801	5	-	cis-acting element involved in the abscisic acid responsiveness
FxaC_11g04630	ABRE	ACGTG	1314	5	-	cis-acting element involved in the abscisic acid responsiveness
FxaC_11g25900	ABRE	ACGTG	587	5	-	cis-acting element involved in the abscisic acid responsiveness
FxaC_11g25900	ABRE	ACGTG	1289	5	+	cis-acting element involved in the abscisic acid responsiveness
FxaC_11g25900	ABRE	CACGTG	1673	6	-	cis-acting element involved in the abscisic acid responsiveness
FxaC_11g25900	ABRE	ACGTG	1674	5	+	cis-acting element involved in the abscisic acid responsiveness
FxaC_11g37120	ABRE	ACGTG	809	5	+	cis-acting element involved in the abscisic acid responsiveness
FxaC_12g01340	ABRE	CGCACGTGTC	1897	9	+	cis-acting element involved in the abscisic acid responsiveness
FxaC_12g01340	ABRE	CACGTG	1899	6	-	cis-acting element involved in the abscisic acid responsiveness
FxaC_12g01340	ABRE	ACGTG	1900	5	+	cis-acting element involved in the abscisic acid responsiveness
FxaC_12g10820	ABRE	ACGTG	444	5	+	cis-acting element involved in the abscisic acid responsiveness
FxaC_12g10820	ABRE	CACGTG	1142	6	-	cis-acting element involved in the abscisic acid responsiveness
FxaC_12g10820	ABRE	ACGTG	1143	5	+	cis-acting element involved in the abscisic acid responsiveness
FxaC_12g23890	ABRE	CACGTG	435	6	+	cis-acting element involved in the abscisic acid responsiveness
FxaC_12g23890	ABRE	ACGTG	436	5	+	cis-acting element involved in the abscisic acid responsiveness
FxaC_12g23890	ABRE	CGTACGTGCA	1163	9	-	cis-acting element involved in the abscisic acid responsiveness
FxaC_12g23890	ABRE	CACGTG	1452	6	-	cis-acting element involved in the abscisic acid responsiveness
FxaC_12g23890	ABRE	ACGTG	1453	5	+	cis-acting element involved in the abscisic acid responsiveness
FxaC_12g23890	ABRE	ACGTG	1620	5	+	cis-acting element involved in the abscisic acid responsiveness
FxaC_12g23910	ABRE	ACGTG	252	5	+	cis-acting element involved in the abscisic acid responsiveness
FxaC_12g23910	ABRE	CACGTG	1437	6	-	cis-acting element involved in the abscisic acid responsiveness
FxaC_12g23910	ABRE	ACGTG	1438	5	+	cis-acting element involved in the abscisic acid responsiveness
FxaC_12g23910	ABRE	ACGTG	1470	5	-	cis-acting element involved in the abscisic acid responsiveness
FxaC_12g23910	ABRE	CACGTG	1483	6	-	cis-acting element involved in the abscisic acid responsiveness
FxaC_12g23910	ABRE	ACGTG	1484	5	+	cis-acting element involved in the abscisic acid responsiveness
FxaC_12g43040	ABRE	ACGTG	1241	5	-	cis-acting element involved in the abscisic acid responsiveness
FxaC_13g04410	ABRE	ACGTG	1700	5	-	cis-acting element involved in the abscisic acid responsiveness
FxaC_13g04410	ABRE	ACGTG	1765	5	+	cis-acting element involved in the abscisic acid responsiveness
FxaC_13g04410	ABRE	GCAACGTGTC	1828	9	+	cis-acting element involved in the abscisic acid responsiveness
FxaC_13g04410	ABRE	CACGTG	1830	6	-	cis-acting element involved in the abscisic acid responsiveness
FxaC_13g04410	ABRE	ACGTG	1831	5	+	cis-acting element involved in the abscisic acid responsiveness
FxaC_13g04410	ABRE	GACACGTGGC	1923	9	-	cis-acting element involved in the abscisic acid responsiveness
FxaC_13g04410	ABRE	CACGTG	1925	6	-	cis-acting element involved in the abscisic acid responsiveness
FxaC_13g04410	ABRE	ACGTG	1926	5	+	cis-acting element involved in the abscisic acid responsiveness
FxaC_13g04970	ABRE	ACGTG	537	5	-	cis-acting element involved in the abscisic acid responsiveness
FxaC_13g04970	ABRE	ACGTG	641	5	+	cis-acting element involved in the abscisic acid responsiveness
FxaC_13g04970	ABRE	ACGTG	1387	5	+	cis-acting element involved in the abscisic acid responsiveness
FxaC_13g04970	ABRE	AACCCGG	1454	7	-	cis-acting element involved in the abscisic acid responsiveness
FxaC_13g09980	ABRE	ACGTG	1199	5	-	cis-acting element involved in the abscisic acid responsiveness
FxaC_14g04440	ABRE	ACGTG	1232	5	+	cis-acting element involved in the abscisic acid responsiveness
FxaC_14g16170	ABRE	ACGTG	805	5	-	cis-acting element involved in the abscisic acid responsiveness
FxaC_15g02810	ABRE	CGTACGTGCA	79	9	-	cis-acting element involved in the abscisic acid responsiveness
FxaC_15g02810	ABRE	ACGTG	81	5	-	cis-acting element involved in the abscisic acid responsiveness
FxaC_15g02810	ABRE	ACGTG	1680	5	-	cis-acting element involved in the abscisic acid responsiveness
FxaC_15g02810	ABRE	ACGTG	1714	5	-	cis-acting element involved in the abscisic acid responsiveness
FxaC_15g02810	ABRE	TACGTGTC	1759	8	+	cis-acting element involved in the abscisic acid responsiveness
FxaC_15g02810	ABRE	ACGTG	1760	5	+	cis-acting element involved in the abscisic acid responsiveness
FxaC_15g02810	ABRE	GCAACGTGTC	1831	9	+	cis-acting element involved in the abscisic acid responsiveness
FxaC_15g02810	ABRE	CACGTG	1833	6	-	cis-acting element involved in the abscisic acid responsiveness
FxaC_15g02810	ABRE	ACGTG	1834	5	+	cis-acting element involved in the abscisic acid responsiveness
FxaC_15g02810	ABRE	GACACGTGGC	1923	9	-	cis-acting element involved in the abscisic acid responsiveness
FxaC_15g02810	ABRE	CACGTG	1925	6	-	cis-acting element involved in the abscisic acid responsiveness
FxaC_15g02810	ABRE	ACGTG	1926	5	+	cis-acting element involved in the abscisic acid responsiveness
FxaC_15g04290	ABRE	ACGTG	1379	5	+	cis-acting element involved in the abscisic acid responsiveness
FxaC_15g04290	ABRE	AACCCGG	1446	7	-	cis-acting element involved in the abscisic acid responsiveness
FxaC_15g08620	ABRE	ACGTG	454	5	+	cis-acting element involved in the abscisic acid responsiveness
FxaC_15g08620	ABRE	GACACGTGGC	781	9	-	cis-acting element involved in the abscisic acid responsiveness
FxaC_15g08620	ABRE	CACGTG	783	6	+	cis-acting element involved in the abscisic acid responsiveness
FxaC_15g08620	ABRE	ACGTG	784	5	+	cis-acting element involved in the abscisic acid responsiveness
FxaC_15g16590	ABRE	GCCGCGTGGC	44	9	+	cis-acting element involved in the abscisic acid responsiveness
FxaC_15g16590	ABRE	CACGTG	46	6	+	cis-acting element involved in the abscisic acid responsiveness
FxaC_15g16590	ABRE	ACGTG	47	5	+	cis-acting element involved in the abscisic acid responsiveness
FxaC_15g16590	ABRE	ACGTG	586	5	+	cis-acting element involved in the abscisic acid responsiveness
FxaC_15g16590	ABRE	TACGTGTC	838	8	+	cis-acting element involved in the abscisic acid responsiveness
FxaC_15g16590	ABRE	ACGTG	839	5	+	cis-acting element involved in the abscisic acid responsiveness
FxaC_15g16590	ABRE	CGCACGTGTC	906	9	+	cis-acting element involved in the abscisic acid responsiveness
FxaC_15g16590	ABRE	CACGTG	908	6	+	cis-acting element involved in the abscisic acid responsiveness
FxaC_15g16590	ABRE	ACGTG	909	5	+	cis-acting element involved in the abscisic acid responsiveness
FxaC_15g16590	ABRE	GCAACGTGTC	987	9	+	cis-acting element involved in the abscisic acid responsiveness
FxaC_15g16590	ABRE	CACGTG	989	6	+	cis-acting element involved in the abscisic acid responsiveness
FxaC_15g16590	ABRE	ACGTG	990	5	+	cis-acting element involved in the abscisic acid responsiveness
FxaC_16g18450	ABRE	ACGTG	1305	5	-	cis-acting element involved in the abscisic acid responsiveness
FxaC_16g23421	ABRE	ACGTG	1160	5	-	cis-acting element involved in the abscisic acid responsiveness
FxaC_16g23421	ABRE	GACACGTGGC	1517	9	-	cis-acting element involved in the abscisic acid responsiveness
FxaC_16g27830	ABRE	ACGTG	530	5	-	cis-acting element involved in the abscisic acid responsiveness
FxaC_16g27830	ABRE	ACGTG	634	5	+	cis-acting element involved in the abscisic acid responsiveness
FxaC_16g27830	ABRE	ACGTG	1384	5	+	cis-acting element involved in the abscisic acid responsiveness
FxaC_16g27830	ABRE	AACCCGG	1451	7	-	cis-acting element involved in the abscisic acid responsiveness
FxaC_16g29220	ABRE	ACGTG	1304	5	-	cis-acting element involved in the abscisic acid responsiveness
FxaC_16g29220	ABRE	AACCCGG	1371	7	-	cis-acting element involved in the abscisic acid responsiveness
FxaC_16g29220	ABRE	ACGTG	1719	5	-	cis-acting element involved in the abscisic acid responsiveness
FxaC_16g29220	ABRE	GCAACGTGTC	1762	9	+	cis-acting element involved in the abscisic acid responsiveness
FxaC_16g29220	ABRE	TACGTGTC	1764	8	+	cis-acting element involved in the abscisic acid responsiveness
FxaC_16g29220	ABRE	ACGTG	1765	5	+	cis-acting element involved in the abscisic acid responsiveness
FxaC_16g29220	ABRE	GCAACGTGTC	1837	9	+	cis-acting element involved in the abscisic acid responsiveness
FxaC_16g29220	ABRE	CACGTG	1839	6	-	cis-acting element involved in the abscisic acid responsiveness
FxaC_16g29220	ABRE	ACGTG	1840	5	+	cis-acting element involved in the abscisic acid responsiveness
FxaC_16g29220	ABRE	GACACGTGGC	1934	9	-	cis-acting element involved in the abscisic acid responsiveness
FxaC_16g29220	ABRE	CACGTG	1936	6	-	cis-acting element involved in the abscisic acid responsiveness
FxaC_16g29220	ABRE	ACGTG	1937	5	+	cis-acting element involved in the abscisic acid responsiveness
FxaC_17g05090	ABRE	CGCACGTGTC	29	9	-	cis-acting element involved in the abscisic acid responsiveness
FxaC_17g05090	ABRE	ACGTG	214	5	-	cis-acting element involved in the abscisic acid responsiveness
FxaC_17g05090	ABRE	ACGTG	1657	5	-	cis-acting element involved in the abscisic acid responsiveness
FxaC_17g05090	ABRE	GACACGTGGC	1676	9	-	cis-acting element involved in the abscisic acid responsiveness
FxaC_17g05090	ABRE	CACGTG	1678	6	-	cis-acting element involved in the abscisic acid responsiveness
FxaC_17g05090	ABRE	ACGTG	1679	5	+	cis-acting element involved in the abscisic acid responsiveness
FxaC_17g05090	ABRE	GACACGTGGC	1810	9	-	cis-acting element involved in the abscisic acid responsiveness
FxaC_17g05090	ABRE	CACGTG	1812	6	-	cis-acting element involved in the abscisic acid responsiveness
FxaC_17g05090	ABRE	ACGTG	1813	5	+	cis-acting element involved in the abscisic acid responsiveness
FxaC_17g05090	ABRE	GCAACGTGTC	1897	9	+	cis-acting element involved in the abscisic acid responsiveness
FxaC_17g05090	ABRE	CACGTG	1899	6	-	cis-acting element involved in the abscisic acid responsiveness
FxaC_17g05090	ABRE	ACGTG	1900	5	+	cis-acting element involved in the abscisic acid responsiveness
FxaC_17g07460	ABRE	CGCACGTGTC	26	9	-	cis-acting element involved in the abscisic acid responsiveness
FxaC_17g07460	ABRE	ACGTG	211	5	-	cis-acting element involved in the abscisic acid responsiveness
FxaC_17g07460	ABRE	ACGTG	1657	5	-	cis-acting element involved in the abscisic acid responsiveness
FxaC_17g07460	ABRE	GACACGTGGC	1676	9	-	cis-acting element involved in the abscisic acid responsiveness
FxaC_17g07460	ABRE	CACGTG	1678	6	-	cis-acting element involved in the abscisic acid responsiveness
FxaC_17g07460	ABRE	ACGTG	1679	5	+	cis-acting element involved in the abscisic acid responsiveness
FxaC_17g07460	ABRE	GACACGTGGC	1810	9	-	cis-acting element involved in the abscisic acid responsiveness
FxaC_17g07460	ABRE	CACGTG	1812	6	-	cis-acting element involved in the abscisic acid responsiveness
FxaC_17g07460	ABRE	ACGTG	1813	5	+	cis-acting element involved in the abscisic acid responsiveness
FxaC_17g07460	ABRE	GCAACGTGTC	1896	9	+	cis-acting element involved in the abscisic acid responsiveness
FxaC_17g07460	ABRE	CACGTG	1898	6	-	cis-acting element involved in the abscisic acid responsiveness
FxaC_17g07460	ABRE	ACGTG	1899	5	+	cis-acting element involved in the abscisic acid responsiveness
FxaC_17g21420	ABRE	ACGTG	208	5	+	cis-acting element involved in the abscisic acid responsiveness
FxaC_17g21420	ABRE	ACGTG	1676	5	-	cis-acting element involved in the abscisic acid responsiveness
FxaC_17g42120	ABRE	ACGTG	759	5	-	cis-acting element involved in the abscisic acid responsiveness
FxaC_18g27330	ABRE	ACGTG	1123	5	-	cis-acting element involved in the abscisic acid responsiveness
FxaC_18g27330	ABRE	ACGTG	1234	5	-	cis-acting element involved in the abscisic acid responsiveness
FxaC_18g29200	ABRE	ACGTG	530	5	+	cis-acting element involved in the abscisic acid responsiveness
FxaC_18g41040	ABRE	ACGTG	165	5	+	cis-acting element involved in the abscisic acid responsiveness
FxaC_18g41040	ABRE	CGCACGTGTC	458	9	-	cis-acting element involved in the abscisic acid responsiveness
FxaC_18g41040	ABRE	ACGTG	647	5	-	cis-acting element involved in the abscisic acid responsiveness
FxaC_18g41040	ABRE	ACGTG	804	5	+	cis-acting element involved in the abscisic acid responsiveness
FxaC_18g41040	ABRE	ACGTG	1671	5	-	cis-acting element involved in the abscisic acid responsiveness
FxaC_18g41040	ABRE	GACACGTGGC	1690	9	-	cis-acting element involved in the abscisic acid responsiveness
FxaC_18g41040	ABRE	CACGTG	1692	6	-	cis-acting element involved in the abscisic acid responsiveness
FxaC_18g41040	ABRE	ACGTG	1693	5	+	cis-acting element involved in the abscisic acid responsiveness
FxaC_18g41040	ABRE	GACACGTGGC	1824	9	-	cis-acting element involved in the abscisic acid responsiveness
FxaC_18g41040	ABRE	CACGTG	1826	6	-	cis-acting element involved in the abscisic acid responsiveness
FxaC_18g41040	ABRE	ACGTG	1827	5	+	cis-acting element involved in the abscisic acid responsiveness
FxaC_18g41040	ABRE	GCAACGTGTC	1898	9	+	cis-acting element involved in the abscisic acid responsiveness
FxaC_18g41040	ABRE	CACGTG	1900	6	-	cis-acting element involved in the abscisic acid responsiveness
FxaC_18g41040	ABRE	ACGTG	1901	5	+	cis-acting element involved in the abscisic acid responsiveness
FxaC_19g05820	ABRE	ACGTG	152	5	-	cis-acting element involved in the abscisic acid responsiveness
FxaC_19g05820	ABRE	CGCACGTGTC	534	9	-	cis-acting element involved in the abscisic acid responsiveness
FxaC_19g05820	ABRE	ACGTG	691	5	-	cis-acting element involved in the abscisic acid responsiveness
FxaC_19g05820	ABRE	ACGTG	1656	5	-	cis-acting element involved in the abscisic acid responsiveness
FxaC_19g05820	ABRE	GACACGTGGC	1675	9	-	cis-acting element involved in the abscisic acid responsiveness
FxaC_19g05820	ABRE	CACGTG	1677	6	-	cis-acting element involved in the abscisic acid responsiveness
FxaC_19g05820	ABRE	ACGTG	1678	5	+	cis-acting element involved in the abscisic acid responsiveness
FxaC_19g05820	ABRE	GACACGTGGC	1809	9	-	cis-acting element involved in the abscisic acid responsiveness
FxaC_19g05820	ABRE	CACGTG	1811	6	-	cis-acting element involved in the abscisic acid responsiveness
FxaC_19g05820	ABRE	ACGTG	1812	5	+	cis-acting element involved in the abscisic acid responsiveness
FxaC_19g05820	ABRE	GCAACGTGTC	1896	9	+	cis-acting element involved in the abscisic acid responsiveness
FxaC_19g05820	ABRE	CACGTG	1898	6	-	cis-acting element involved in the abscisic acid responsiveness
FxaC_19g05820	ABRE	ACGTG	1899	5	+	cis-acting element involved in the abscisic acid responsiveness
FxaC_19g16130	ABRE	AACCCGG	1346	7	+	cis-acting element involved in the abscisic acid responsiveness
FxaC_19g16130	ABRE	AACCCGG	1349	7	-	cis-acting element involved in the abscisic acid responsiveness
FxaC_19g25440	ABRE	ACGTG	624	5	+	cis-acting element involved in the abscisic acid responsiveness
FxaC_19g25440	ABRE	CACGTG	761	6	+	cis-acting element involved in the abscisic acid responsiveness
FxaC_19g25440	ABRE	ACGTG	762	5	+	cis-acting element involved in the abscisic acid responsiveness
FxaC_1g08260	ABRE	AACCCGG	354	7	-	cis-acting element involved in the abscisic acid responsiveness
FxaC_1g08260	ABRE	GCAACGTGTC	517	9	-	cis-acting element involved in the abscisic acid responsiveness
FxaC_1g08260	ABRE	CACGTG	1580	6	-	cis-acting element involved in the abscisic acid responsiveness
FxaC_1g08260	ABRE	ACGTG	1581	5	+	cis-acting element involved in the abscisic acid responsiveness
FxaC_1g19370	ABRE	ACGTG	279	5	-	cis-acting element involved in the abscisic acid responsiveness
FxaC_1g20630	ABRE	ACGTG	670	5	-	cis-acting element involved in the abscisic acid responsiveness
FxaC_1g20630	ABRE	CACGTG	1413	6	-	cis-acting element involved in the abscisic acid responsiveness
FxaC_1g20630	ABRE	ACGTG	1414	5	+	cis-acting element involved in the abscisic acid responsiveness
FxaC_1g22561	ABRE	ACGTG	355	5	+	cis-acting element involved in the abscisic acid responsiveness
FxaC_1g22561	ABRE	CACGTG	845	6	+	cis-acting element involved in the abscisic acid responsiveness
FxaC_1g22561	ABRE	ACGTG	846	5	+	cis-acting element involved in the abscisic acid responsiveness
FxaC_1g22561	ABRE	ACGTG	1172	5	-	cis-acting element involved in the abscisic acid responsiveness
FxaC_1g22561	ABRE	CACGTG	1185	6	-	cis-acting element involved in the abscisic acid responsiveness
FxaC_1g22561	ABRE	ACGTG	1186	5	+	cis-acting element involved in the abscisic acid responsiveness
FxaC_1g36490	ABRE	ACGTG	130	5	-	cis-acting element involved in the abscisic acid responsiveness
FxaC_1g36490	ABRE	ACGTG	434	5	-	cis-acting element involved in the abscisic acid responsiveness
FxaC_1g36490	ABRE	ACGTG	1899	5	-	cis-acting element involved in the abscisic acid responsiveness
FxaC_20g17120	ABRE	ACGTG	221	5	+	cis-acting element involved in the abscisic acid responsiveness
FxaC_20g17120	ABRE	ACGTG	1699	5	-	cis-acting element involved in the abscisic acid responsiveness
FxaC_21g43460	ABRE	CGTACGTGCA	770	10	+	cis-acting element involved in the abscisic acid responsiveness
FxaC_21g43460	ABRE	ACGTG	773	5	+	cis-acting element involved in the abscisic acid responsiveness
FxaC_21g43460	ABRE	ACGTG	904	5	-	cis-acting element involved in the abscisic acid responsiveness
FxaC_21g43460	ABRE	CGTACGTGCA	1395	9	+	cis-acting element involved in the abscisic acid responsiveness
FxaC_21g43460	ABRE	CGCACGTGTC	1457	9	+	cis-acting element involved in the abscisic acid responsiveness
FxaC_21g43470	ABRE	CACGTG	333	6	+	cis-acting element involved in the abscisic acid responsiveness
FxaC_21g43470	ABRE	ACGTG	334	5	+	cis-acting element involved in the abscisic acid responsiveness
FxaC_21g43470	ABRE	ACGTG	533	5	+	cis-acting element involved in the abscisic acid responsiveness
FxaC_22g04750	ABRE	CACGTG	414	6	+	cis-acting element involved in the abscisic acid responsiveness
FxaC_22g04750	ABRE	ACGTG	415	5	+	cis-acting element involved in the abscisic acid responsiveness
FxaC_22g39360	ABRE	CGTACGTGCA	724	10	+	cis-acting element involved in the abscisic acid responsiveness
FxaC_22g39360	ABRE	ACGTG	727	5	+	cis-acting element involved in the abscisic acid responsiveness
FxaC_22g39360	ABRE	ACGTG	843	5	-	cis-acting element involved in the abscisic acid responsiveness
FxaC_22g39360	ABRE	CGTACGTGCA	1354	9	+	cis-acting element involved in the abscisic acid responsiveness
FxaC_22g39360	ABRE	CGCACGTGTC	1416	9	+	cis-acting element involved in the abscisic acid responsiveness
FxaC_22g39410	ABRE	ACGTG	1272	5	-	cis-acting element involved in the abscisic acid responsiveness
FxaC_22g41890	ABRE	GACACGTACGT	722	10	+	cis-acting element involved in the abscisic acid responsiveness
FxaC_22g41890	ABRE	CGTACGTGCA	726	10	+	cis-acting element involved in the abscisic acid responsiveness
FxaC_22g41890	ABRE	ACGTG	729	5	+	cis-acting element involved in the abscisic acid responsiveness
FxaC_22g41890	ABRE	CGTACGTGCA	1354	9	+	cis-acting element involved in the abscisic acid responsiveness
FxaC_22g41890	ABRE	CGCACGTGTC	1416	9	+	cis-acting element involved in the abscisic acid responsiveness
FxaC_23g20430	ABRE	GACACGTACGT	778	10	+	cis-acting element involved in the abscisic acid responsiveness
FxaC_23g20430	ABRE	CGTACGTGCA	782	10	+	cis-acting element involved in the abscisic acid responsiveness
FxaC_23g20430	ABRE	ACGTG	785	5	+	cis-acting element involved in the abscisic acid responsiveness
FxaC_23g20430	ABRE	ACGTG	908	5	-	cis-acting element involved in the abscisic acid responsiveness
FxaC_23g20430	ABRE	CGTACGTGCA	1366	9	+	cis-acting element involved in the abscisic acid responsiveness
FxaC_23g20430	ABRE	CGCACGTGTC	1428	9	+	cis-acting element involved in the abscisic acid responsiveness
FxaC_23g20450	ABRE	ACGTG	834	5	-	cis-acting element involved in the abscisic acid responsiveness
FxaC_23g49210	ABRE	CACGTG	203	6	+	cis-acting element involved in the abscisic acid responsiveness
FxaC_23g49210	ABRE	ACGTG	204	5	+	cis-acting element involved in the abscisic acid responsiveness
FxaC_24g00660	ABRE	GACACGTACGT	383	10	+	cis-acting element involved in the abscisic acid responsiveness
FxaC_24g00660	ABRE	ACGTG	385	5	-	cis-acting element involved in the abscisic acid responsiveness
FxaC_24g00660	ABRE	CGTACGTGCA	387	9	+	cis-acting element involved in the abscisic acid responsiveness
FxaC_24g00660	ABRE	ACGTG	390	5	+	cis-acting element involved in the abscisic acid responsiveness
FxaC_24g06270	ABRE	ACGTG	1176	5	+	cis-acting element involved in the abscisic acid responsiveness
FxaC_24g26490	ABRE	ACGTG	38	5	+	cis-acting element involved in the abscisic acid responsiveness
FxaC_24g26490	ABRE	CGTACGTGCA	1389	9	+	cis-acting element involved in the abscisic acid responsiveness
FxaC_24g26490	ABRE	CGCACGTGTC	1451	9	+	cis-acting element involved in the abscisic acid responsiveness
FxaC_25g11080	ABRE	ACGTG	652	5	+	cis-acting element involved in the abscisic acid responsiveness
FxaC_25g20000	ABRE	ACGTG	821	5	-	cis-acting element involved in the abscisic acid responsiveness
FxaC_25g20000	ABRE	ACGTG	857	5	+	cis-acting element involved in the abscisic acid responsiveness
FxaC_25g23220	ABRE	ACGTG	119	5	+	cis-acting element involved in the abscisic acid responsiveness
FxaC_25g23220	ABRE	CACGTG	269	6	+	cis-acting element involved in the abscisic acid responsiveness
FxaC_25g23220	ABRE	ACGTG	270	5	+	cis-acting element involved in the abscisic acid responsiveness
FxaC_25g23220	ABRE	AACCCGG	1887	7	-	cis-acting element involved in the abscisic acid responsiveness
FxaC_25g31480	ABRE	ACGTG	798	5	-	cis-acting element involved in the abscisic acid responsiveness
FxaC_25g31480	ABRE	ACGTG	834	5	+	cis-acting element involved in the abscisic acid responsiveness
FxaC_25g34680	ABRE	ACGTG	129	5	+	cis-acting element involved in the abscisic acid responsiveness
FxaC_25g34680	ABRE	CACGTG	268	6	+	cis-acting element involved in the abscisic acid responsiveness
FxaC_25g34680	ABRE	ACGTG	269	5	+	cis-acting element involved in the abscisic acid responsiveness
FxaC_25g34680	ABRE	AACCCGG	1887	7	-	cis-acting element involved in the abscisic acid responsiveness
FxaC_25g36800	ABRE	ACGTG	303	5	-	cis-acting element involved in the abscisic acid responsiveness
FxaC_25g36800	ABRE	GCAACGTGTC	351	9	-	cis-acting element involved in the abscisic acid responsiveness
FxaC_25g36800	ABRE	CACGTG	1039	6	-	cis-acting element involved in the abscisic acid responsiveness
FxaC_25g36800	ABRE	ACGTG	1040	5	+	cis-acting element involved in the abscisic acid responsiveness
FxaC_25g36800	ABRE	CACGTG	1156	6	-	cis-acting element involved in the abscisic acid responsiveness
FxaC_25g36800	ABRE	ACGTG	1157	5	+	cis-acting element involved in the abscisic acid responsiveness
FxaC_25g44530	ABRE	CGTACGTGCA	539	9	+	cis-acting element involved in the abscisic acid responsiveness
FxaC_25g44530	ABRE	ACGTG	542	5	+	cis-acting element involved in the abscisic acid responsiveness
FxaC_25g44530	ABRE	ACGTG	876	5	-	cis-acting element involved in the abscisic acid responsiveness
FxaC_25g47280	ABRE	ACGTG	1151	5	-	cis-acting element involved in the abscisic acid responsiveness
FxaC_25g47280	ABRE	ACGTG	1217	5	-	cis-acting element involved in the abscisic acid responsiveness
FxaC_25g48170	ABRE	ACGTG	1147	5	-	cis-acting element involved in the abscisic acid responsiveness
FxaC_25g48170	ABRE	ACGTG	1213	5	-	cis-acting element involved in the abscisic acid responsiveness
FxaC_26g00660	ABRE	GACACGTGGC	805	9	-	cis-acting element involved in the abscisic acid responsiveness
FxaC_26g00660	ABRE	ACGTG	1552	5	+	cis-acting element involved in the abscisic acid responsiveness
FxaC_26g09700	ABRE	ACGTG	1148	5	-	cis-acting element involved in the abscisic acid responsiveness
FxaC_26g09700	ABRE	ACGTG	1214	5	-	cis-acting element involved in the abscisic acid responsiveness
FxaC_26g12830	ABRE	ACGTG	1435	5	+	cis-acting element involved in the abscisic acid responsiveness
FxaC_26g18650	ABRE	ACGTG	22	5	-	cis-acting element involved in the abscisic acid responsiveness
FxaC_26g18650	ABRE	ACGTG	406	5	-	cis-acting element involved in the abscisic acid responsiveness
FxaC_26g18650	ABRE	ACGTG	548	5	-	cis-acting element involved in the abscisic acid responsiveness
FxaC_26g18650	ABRE	GCAACGTGTC	596	9	-	cis-acting element involved in the abscisic acid responsiveness
FxaC_26g20290	ABRE	AACCCGG	1887	7	-	cis-acting element involved in the abscisic acid responsiveness
FxaC_26g23720	ABRE	ACGTG	336	5	+	cis-acting element involved in the abscisic acid responsiveness
FxaC_26g23720	ABRE	ACGTG	594	5	+	cis-acting element involved in the abscisic acid responsiveness
FxaC_26g23720	ABRE	ACGTG	1138	5	-	cis-acting element involved in the abscisic acid responsiveness
FxaC_26g23720	ABRE	CACGTG	1151	6	-	cis-acting element involved in the abscisic acid responsiveness
FxaC_26g23720	ABRE	ACGTG	1152	5	+	cis-acting element involved in the abscisic acid responsiveness
FxaC_26g31480	ABRE	ACGTG	683	5	+	cis-acting element involved in the abscisic acid responsiveness
FxaC_26g31480	ABRE	ACGTG	1438	5	+	cis-acting element involved in the abscisic acid responsiveness
FxaC_27g10300	ABRE	ACGTG	632	5	+	cis-acting element involved in the abscisic acid responsiveness
FxaC_27g23980	ABRE	TACGGTC	59	7	+	cis-acting element involved in the abscisic acid responsiveness
FxaC_27g23980	ABRE	CACGTG	723	6	+	cis-acting element involved in the abscisic acid responsiveness
FxaC_27g23980	ABRE	ACGTG	724	5	+	cis-acting element involved in the abscisic acid responsiveness
FxaC_27g26400	ABRE	ACGTG	883	5	-	cis-acting element involved in the abscisic acid responsiveness
FxaC_27g29570	ABRE	TACGGTC	355	7	-	cis-acting element involved in the abscisic acid responsiveness
FxaC_27g30980	ABRE	ACGTG	157	5	-	cis-acting element involved in the abscisic acid responsiveness
FxaC_27g30980	ABRE	GCAACGTGTC	205	9	-	cis-acting element involved in the abscisic acid responsiveness
FxaC_27g30980	ABRE	CACGTG	408	6	+	cis-acting element involved in the abscisic acid responsiveness
FxaC_27g30980	ABRE	ACGTG	409	5	+	cis-acting element involved in the abscisic acid responsiveness
FxaC_27g30980	ABRE	ACGTG	422	5	+	cis-acting element involved in the abscisic acid responsiveness
FxaC_27g30980	ABRE	ACGTG	707	5	-	cis-acting element involved in the abscisic acid responsiveness
FxaC_27g30980	ABRE	CACGTG	720	6	+	cis-acting element involved in the abscisic acid responsiveness
FxaC_27g30980	ABRE	ACGTG	721	5	+	cis-acting element involved in the abscisic acid responsiveness
FxaC_27g32980	ABRE	ACGTG	317	5	+	cis-acting element involved in the abscisic acid responsiveness
FxaC_27g32980	ABRE	TACGGTC	350	7	-	cis-acting element involved in the abscisic acid responsiveness
FxaC_27g32980	ABRE	ACGTG	583	5	-	cis-acting element involved in the abscisic acid responsiveness
FxaC_27g32980	ABRE	AACCCGG	1887	7	-	cis-acting element involved in the abscisic acid responsiveness
FxaC_27g34810	ABRE	ACGTG	125	5	-	cis-acting element involved in the abscisic acid responsiveness
FxaC_27g34810	ABRE	GCAACGTGTC	173	9	-	cis-acting element involved in the abscisic acid responsiveness
FxaC_27g34810	ABRE	ACGTG	377	5	+	cis-acting element involved in the abscisic acid responsiveness
FxaC_27g34810	ABRE	ACGTG	390	5	+	cis-acting element involved in the abscisic acid responsiveness
FxaC_27g34810	ABRE	CACGTG	696	6	+	cis-acting element involved in the abscisic acid responsiveness
FxaC_27g34810	ABRE	ACGTG	697	5	+	cis-acting element involved in the abscisic acid responsiveness
FxaC_27g40320	ABRE	ACGTG	1057	5	+	cis-acting element involved in the abscisic acid responsiveness
FxaC_27g40320	ABRE	ACGTG	1433	5	+	cis-acting element involved in the abscisic acid responsiveness
FxaC_27g42820	ABRE	ACGTG	1147	5	-	cis-acting element involved in the abscisic acid responsiveness
FxaC_27g42820	ABRE	ACGTG	1213	5	-	cis-acting element involved in the abscisic acid responsiveness
FxaC_27g48390	ABRE	ACGTG	232	5	-	cis-acting element involved in the abscisic acid responsiveness
FxaC_27g51690	ABRE	ACGTG	254	5	-	cis-acting element involved in the abscisic acid responsiveness
FxaC_28g01830	ABRE	ACGTG	340	5	+	cis-acting element involved in the abscisic acid responsiveness
FxaC_28g04500	ABRE	CGCACGTGTC	1543	9	-	cis-acting element involved in the abscisic acid responsiveness
FxaC_28g04500	ABRE	ACGTG	1546	5	+	cis-acting element involved in the abscisic acid responsiveness
FxaC_28g09470	ABRE	ACGTG	363	5	+	cis-acting element involved in the abscisic acid responsiveness
FxaC_28g09470	ABRE	ACGTG	951	5	+	cis-acting element involved in the abscisic acid responsiveness
FxaC_28g17390	ABRE	GCAACGTGTC	389	9	-	cis-acting element involved in the abscisic acid responsiveness
FxaC_28g19370	ABRE	AACCCGG	1887	7	-	cis-acting element involved in the abscisic acid responsiveness
FxaC_28g30060	ABRE	ACGTG	157	5	+	cis-acting element involved in the abscisic acid responsiveness
FxaC_28g30060	ABRE	ACGTG	289	5	+	cis-acting element involved in the abscisic acid responsiveness
FxaC_28g30060	ABRE	ACGTG	508	5	+	cis-acting element involved in the abscisic acid responsiveness
FxaC_28g39860	ABRE	ACGTG	304	5	+	cis-acting element involved in the abscisic acid responsiveness
FxaC_2g01690	ABRE	CGCACGTGTC	221	9	+	cis-acting element involved in the abscisic acid responsiveness
FxaC_2g01690	ABRE	GACACGTGGC	356	9	+	cis-acting element involved in the abscisic acid responsiveness
FxaC_2g01690	ABRE	CACGTG	358	6	+	cis-acting element involved in the abscisic acid responsiveness
FxaC_2g01690	ABRE	ACGTG	359	5	+	cis-acting element involved in the abscisic acid responsiveness
FxaC_2g01690	ABRE	GCAACGTGTC	648	9	-	cis-acting element involved in the abscisic acid responsiveness
FxaC_2g01690	ABRE	ACGTG	1670	5	-	cis-acting element involved in the abscisic acid responsiveness
FxaC_2g06170	ABRE	ACGTG	98	5	-	cis-acting element involved in the abscisic acid responsiveness
FxaC_2g22990	ABRE	ACGTG	258	5	-	cis-acting element involved in the abscisic acid responsiveness
FxaC_2g24290	ABRE	ACGTG	752	5	-	cis-acting element involved in the abscisic acid responsiveness
FxaC_2g24290	ABRE	CACGTG	1437	6	-	cis-acting element involved in the abscisic acid responsiveness
FxaC_2g24290	ABRE	ACGTG	1438	5	+	cis-acting element involved in the abscisic acid responsiveness
FxaC_2g26231	ABRE	ACGTG	752	5	+	cis-acting element involved in the abscisic acid responsiveness
FxaC_2g39720	ABRE	ACGTG	1899	5	-	cis-acting element involved in the abscisic acid responsiveness
FxaC_3g08090	ABRE	CACGTG	36	6	+	cis-acting element involved in the abscisic acid responsiveness
FxaC_3g08090	ABRE	ACGTG	37	5	+	cis-acting element involved in the abscisic acid responsiveness
FxaC_3g08090	ABRE	CACGTG	1186	6	-	cis-acting element involved in the abscisic acid responsiveness
FxaC_3g08090	ABRE	ACGTG	1187	5	+	cis-acting element involved in the abscisic acid responsiveness
FxaC_3g08090	ABRE	ACGTG	1650	5	-	cis-acting element involved in the abscisic acid responsiveness
FxaC_3g08090	ABRE	ACGTG	1663	5	-	cis-acting element involved in the abscisic acid responsiveness
FxaC_3g14670	ABRE	ACGTG	545	5	+	cis-acting element involved in the abscisic acid responsiveness
FxaC_3g14670	ABRE	ACGTG	1096	5	+	cis-acting element involved in the abscisic acid responsiveness
FxaC_3g19990	ABRE	ACGTG	748	5	-	cis-acting element involved in the abscisic acid responsiveness
FxaC_3g19990	ABRE	CACGTG	1437	6	-	cis-acting element involved in the abscisic acid responsiveness
FxaC_3g19990	ABRE	ACGTG	1438	5	+	cis-acting element involved in the abscisic acid responsiveness
FxaC_3g22060	ABRE	ACGTG	381	5	+	cis-acting element involved in the abscisic acid responsiveness
FxaC_3g22060	ABRE	CACGTG	871	6	+	cis-acting element involved in the abscisic acid responsiveness
FxaC_3g22060	ABRE	ACGTG	872	5	+	cis-acting element involved in the abscisic acid responsiveness
FxaC_3g22060	ABRE	ACGTG	1178	5	-	cis-acting element involved in the abscisic acid responsiveness
FxaC_3g22060	ABRE	ACGTG	1192	5	+	cis-acting element involved in the abscisic acid responsiveness
FxaC_3g29550	ABRE	ACGTG	164	5	+	cis-acting element involved in the abscisic acid responsiveness
FxaC_3g37770	ABRE	ACGTG	1900	5	-	cis-acting element involved in the abscisic acid responsiveness
FxaC_4g18100	ABRE	ACGTG	19	5	+	cis-acting element involved in the abscisic acid responsiveness
FxaC_4g18100	ABRE	ACGTG	520	5	+	cis-acting element involved in the abscisic acid responsiveness
FxaC_4g32470	ABRE	CGCACGTGTC	113	9	+	cis-acting element involved in the abscisic acid responsiveness
FxaC_4g32470	ABRE	GACACGTGGC	248	9	+	cis-acting element involved in the abscisic acid responsiveness
FxaC_4g32470	ABRE	CACGTG	250	6	+	cis-acting element involved in the abscisic acid responsiveness
FxaC_4g32470	ABRE	ACGTG	251	5	+	cis-acting element involved in the abscisic acid responsiveness
FxaC_4g32470	ABRE	GCAACGTGTC	541	9	-	cis-acting element involved in the abscisic acid responsiveness
FxaC_4g34790	ABRE	AACCCGG	270	7	-	cis-acting element involved in the abscisic acid responsiveness
FxaC_5g01800	ABRE	ACGTG	366	5	+	cis-acting element involved in the abscisic acid responsiveness
FxaC_5g01800	ABRE	CACGTG	1269	6	-	cis-acting element involved in the abscisic acid responsiveness
FxaC_5g01800	ABRE	ACGTG	1270	5	+	cis-acting element involved in the abscisic acid responsiveness
FxaC_5g19190	ABRE	ACGTG	467	5	+	cis-acting element involved in the abscisic acid responsiveness
FxaC_5g19190	ABRE	ACGTG	1184	5	+	cis-acting element involved in the abscisic acid responsiveness
FxaC_5g19190	ABRE	ACGTG	1618	5	+	cis-acting element involved in the abscisic acid responsiveness
FxaC_5g21110	ABRE	ACGTG	477	5	+	cis-acting element involved in the abscisic acid responsiveness
FxaC_5g21110	ABRE	ACGTG	1263	5	+	cis-acting element involved in the abscisic acid responsiveness
FxaC_5g21110	ABRE	CACGTG	1585	6	-	cis-acting element involved in the abscisic acid responsiveness
FxaC_5g21110	ABRE	ACGTG	1586	5	+	cis-acting element involved in the abscisic acid responsiveness
FxaC_5g21110	ABRE	ACGTG	1740	5	-	cis-acting element involved in the abscisic acid responsiveness
FxaC_5g36980	ABRE	ACGTG	1681	5	-	cis-acting element involved in the abscisic acid responsiveness
FxaC_5g36980	ABRE	CACGTG	1849	6	-	cis-acting element involved in the abscisic acid responsiveness
FxaC_5g36980	ABRE	ACGTG	1850	5	+	cis-acting element involved in the abscisic acid responsiveness
FxaC_6g19890	ABRE	ACGTG	74	5	-	cis-acting element involved in the abscisic acid responsiveness
FxaC_6g19890	ABRE	CACGTG	940	6	+	cis-acting element involved in the abscisic acid responsiveness
FxaC_6g19890	ABRE	ACGTG	941	5	+	cis-acting element involved in the abscisic acid responsiveness
FxaC_6g19890	ABRE	ACGTG	1216	5	-	cis-acting element involved in the abscisic acid responsiveness
FxaC_6g19890	ABRE	CACGTG	1586	6	-	cis-acting element involved in the abscisic acid responsiveness
FxaC_6g19890	ABRE	ACGTG	1587	5	+	cis-acting element involved in the abscisic acid responsiveness
FxaC_6g19890	ABRE	ACGTG	1742	5	-	cis-acting element involved in the abscisic acid responsiveness
FxaC_6g21470	ABRE	ACGTG	1620	5	+	cis-acting element involved in the abscisic acid responsiveness
FxaC_6g38530	ABRE	ACGTG	616	5	+	cis-acting element involved in the abscisic acid responsiveness
FxaC_6g38530	ABRE	ACGTG	959	5	-	cis-acting element involved in the abscisic acid responsiveness
FxaC_6g38530	ABRE	CACGTG	1275	6	-	cis-acting element involved in the abscisic acid responsiveness
FxaC_6g38530	ABRE	ACGTG	1276	5	+	cis-acting element involved in the abscisic acid responsiveness
FxaC_7g04250	ABRE	CACGTG	1849	6	-	cis-acting element involved in the abscisic acid responsiveness
FxaC_7g04250	ABRE	ACGTG	1850	5	+	cis-acting element involved in the abscisic acid responsiveness
FxaC_7g14640	ABRE	ACGTG	966	5	-	cis-acting element involved in the abscisic acid responsiveness
FxaC_7g14640	ABRE	CACGTG	1589	6	-	cis-acting element involved in the abscisic acid responsiveness
FxaC_7g14640	ABRE	ACGTG	1590	5	+	cis-acting element involved in the abscisic acid responsiveness
FxaC_7g14640	ABRE	ACGTG	1745	5	-	cis-acting element involved in the abscisic acid responsiveness
FxaC_7g17610	ABRE	ACGTG	1629	5	+	cis-acting element involved in the abscisic acid responsiveness
FxaC_7g34310	ABRE	CACGTG	1300	6	-	cis-acting element involved in the abscisic acid responsiveness
FxaC_7g34310	ABRE	ACGTG	1301	5	+	cis-acting element involved in the abscisic acid responsiveness
FxaC_7g39410	ABRE	ACGTG	937	5	+	cis-acting element involved in the abscisic acid responsiveness
FxaC_7g39410	ABRE	ACGTG	1127	5	-	cis-acting element involved in the abscisic acid responsiveness
FxaC_7g40670	ABRE	ACGTG	148	5	-	cis-acting element involved in the abscisic acid responsiveness
FxaC_8g07771	ABRE	ACGTG	758	5	-	cis-acting element involved in the abscisic acid responsiveness
FxaC_8g08910	ABRE	ACGTG	21	5	-	cis-acting element involved in the abscisic acid responsiveness
FxaC_8g08910	ABRE	GCCGCGTGGC	73	9	-	cis-acting element involved in the abscisic acid responsiveness
FxaC_8g08910	ABRE	ACGTG	1515	5	-	cis-acting element involved in the abscisic acid responsiveness
FxaC_8g08910	ABRE	CGTACGTGCA	1918	9	+	cis-acting element involved in the abscisic acid responsiveness
FxaC_8g13370	ABRE	CACGTG	1280	6	-	cis-acting element involved in the abscisic acid responsiveness
FxaC_8g13370	ABRE	ACGTG	1281	5	+	cis-acting element involved in the abscisic acid responsiveness
FxaC_8g33510	ABRE	ACGTG	1669	5	-	cis-acting element involved in the abscisic acid responsiveness
FxaC_8g33510	ABRE	CACGTG	1848	6	-	cis-acting element involved in the abscisic acid responsiveness
FxaC_8g33510	ABRE	ACGTG	1849	5	+	cis-acting element involved in the abscisic acid responsiveness
FxaC_9g09410	ABRE	ACGTG	247	5	-	cis-acting element involved in the abscisic acid responsiveness
FxaC_9g12760	ABRE	GCCGCGTGGC	877	9	-	cis-acting element involved in the abscisic acid responsiveness
FxaC_9g12760	ABRE	ACGTG	1639	5	-	cis-acting element involved in the abscisic acid responsiveness
FxaC_9g12760	ABRE	ACGTG	1684	5	+	cis-acting element involved in the abscisic acid responsiveness
FxaC_9g26070	ABRE	CGTACGTGCA	646	9	-	cis-acting element involved in the abscisic acid responsiveness
FxaC_9g26070	ABRE	CACGTG	1674	6	-	cis-acting element involved in the abscisic acid responsiveness
FxaC_9g26070	ABRE	ACGTG	1675	5	+	cis-acting element involved in the abscisic acid responsiveness
FxaC_9g47540	ABRE	ACGTG	914	5	-	cis-acting element involved in the abscisic acid responsiveness
FxaC_9g47540	ABRE	GCAACGTGTC	1160	9	-	cis-acting element involved in the abscisic acid responsiveness
FxaC_9g47540	ABRE	ACGTG	1312	5	-	cis-acting element involved in the abscisic acid responsiveness
FxaC_14g16170	ACE	CTAACGTATT	62	9	+	cis-acting element involved in light responsiveness
FxaC_15g08620	ACE	CTAACGTATT	1567	9	-	cis-acting element involved in light responsiveness
FxaC_15g16590	ACE	GACACGTATG	461	9	-	cis-acting element involved in light responsiveness
FxaC_15g16590	ACE	GACACGTATG	906	9	-	cis-acting element involved in light responsiveness
FxaC_18g41040	ACE	GACACGTATG	801	9	-	cis-acting element involved in light responsiveness
FxaC_1g08260	ACE	GACACGTATG	1619	9	-	cis-acting element involved in light responsiveness
FxaC_1g36490	ACE	CTAACGTATT	1515	9	+	cis-acting element involved in light responsiveness
FxaC_20g18770	ACE	CTAACGTATT	1410	9	+	cis-acting element involved in light responsiveness
FxaC_22g41970	ACE	GCGACGTACC	382	9	-	cis-acting element involved in light responsiveness
FxaC_25g11080	ACE	CTAACGTATT	1010	9	-	cis-acting element involved in light responsiveness
FxaC_25g44530	ACE	CTAACGTATT	254	9	-	cis-acting element involved in light responsiveness
FxaC_26g12830	ACE	CTAACGTATT	1174	9	-	cis-acting element involved in light responsiveness
FxaC_27g40320	ACE	CTAACGTATT	1002	9	-	cis-acting element involved in light responsiveness
FxaC_4g34790	ACE	CTAACGTATT	528	9	+	cis-acting element involved in light responsiveness
FxaC_7g34310	ACE	CTAACGTATT	837	9	+	cis-acting element involved in light responsiveness
FxaC_8g07771	ACE	GACACGTATG	1697	9	+	cis-acting element involved in light responsiveness
FxaC_9g02360	ACE	GACACGTATG	128	9	-	cis-acting element involved in light responsiveness
FxaC_10g08150	AE-box	AGAAACAA	1023	8	+	part of a module for light response
FxaC_10g29530	AE-box	AGAAACAA	1309	8	-	part of a module for light response
FxaC_10g43660	AE-box	AGAAACAA	100	8	-	part of a module for light response
FxaC_11g37120	AE-box	AGAAACTT	178	8	-	part of a module for light response
FxaC_12g02000	AE-box	AGAAACTT	1319	8	-	part of a module for light response
FxaC_12g43040	AE-box	AGAAACAA	1461	8	+	part of a module for light response
FxaC_13g09980	AE-box	AGAAACTT	1817	8	+	part of a module for light response
FxaC_13g53970	AE-box	AGAAACTT	981	8	-	part of a module for light response
FxaC_15g08620	AE-box	AGAAACTT	1439	8	+	part of a module for light response
FxaC_17g05090	AE-box	AGAAACAA	317	8	+	part of a module for light response
FxaC_17g05090	AE-box	AGAAACTT	1781	8	+	part of a module for light response
FxaC_17g07460	AE-box	AGAAACAA	318	8	+	part of a module for light response
FxaC_17g07460	AE-box	AGAAACTT	1781	8	+	part of a module for light response
FxaC_17g34460	AE-box	AGAAACTT	83	8	+	part of a module for light response
FxaC_18g18060	AE-box	AGAAACTT	1123	8	-	part of a module for light response
FxaC_18g41040	AE-box	AGAAACAA	754	8	+	part of a module for light response
FxaC_19g05820	AE-box	AGAAACTT	1780	8	+	part of a module for light response
FxaC_19g25440	AE-box	AGAAACTT	1125	8	-	part of a module for light response
FxaC_1g00500	AE-box	AGAAACAA	905	8	-	part of a module for light response
FxaC_1g14850	AE-box	AGAAACTT	1434	8	-	part of a module for light response
FxaC_1g14850	AE-box	AGAAACAA	1916	8	-	part of a module for light response
FxaC_1g14850	AE-box	AGAAACAA	1936	8	-	part of a module for light response
FxaC_21g06280	AE-box	AGAAACTT	831	8	+	part of a module for light response
FxaC_22g04750	AE-box	AGAAACTT	889	8	+	part of a module for light response
FxaC_23g20450	AE-box	AGAAACTT	1284	8	+	part of a module for light response
FxaC_23g49210	AE-box	AGAAACTT	682	8	+	part of a module for light response
FxaC_24g00660	AE-box	AGAAACTT	868	8	+	part of a module for light response
FxaC_24g06270	AE-box	AGAAACAA	1900	8	-	part of a module for light response
FxaC_24g26480	AE-box	AGAAACAA	352	8	+	part of a module for light response
FxaC_25g20000	AE-box	AGAAACTT	2006	8	-	part of a module for light response
FxaC_25g23220	AE-box	AGAAACAA	725	8	+	part of a module for light response
FxaC_25g31480	AE-box	AGAAACTT	317	8	-	part of a module for light response
FxaC_25g34680	AE-box	AGAAACAA	724	8	+	part of a module for light response
FxaC_25g44530	AE-box	AGAAACAA	1798	8	-	part of a module for light response
FxaC_25g44530	AE-box	AGAAACAA	1890	8	+	part of a module for light response
FxaC_25g59590	AE-box	AGAAACTT	610	8	+	part of a module for light response
FxaC_26g04350	AE-box	AGAAACAA	1876	8	+	part of a module for light response
FxaC_26g12830	AE-box	AGAAACAA	1890	8	+	part of a module for light response
FxaC_26g18650	AE-box	AGAAACAA	806	8	-	part of a module for light response
FxaC_26g20290	AE-box	AGAAACAA	717	8	+	part of a module for light response
FxaC_27g29570	AE-box	AGAAACAA	724	8	+	part of a module for light response
FxaC_27g30980	AE-box	AGAAACAA	797	8	-	part of a module for light response
FxaC_27g32980	AE-box	AGAAACAA	724	8	+	part of a module for light response
FxaC_27g40320	AE-box	AGAAACAA	1890	8	+	part of a module for light response
FxaC_28g09470	AE-box	AGAAACAA	667	8	-	part of a module for light response
FxaC_28g09470	AE-box	AGAAACAA	1890	8	+	part of a module for light response
FxaC_28g17390	AE-box	AGAAACAA	809	8	-	part of a module for light response
FxaC_28g19370	AE-box	AGAAACAA	721	8	+	part of a module for light response
FxaC_28g22510	AE-box	AGAAACTT	166	8	+	part of a module for light response
FxaC_2g03600	AE-box	AGAAACAA	891	8	-	part of a module for light response
FxaC_2g06170	AE-box	AGAAACAA	892	8	-	part of a module for light response
FxaC_2g18741	AE-box	AGAAACTT	1433	8	-	part of a module for light response
FxaC_2g18741	AE-box	AGAAACAA	1916	8	-	part of a module for light response
FxaC_2g18741	AE-box	AGAAACAA	1936	8	-	part of a module for light response
FxaC_2g26231	AE-box	AGAAACTT	266	8	+	part of a module for light response
FxaC_3g14670	AE-box	AGAAACAA	1912	8	-	part of a module for light response
FxaC_3g14670	AE-box	AGAAACAA	1932	8	-	part of a module for light response
FxaC_3g29550	AE-box	AGAAACAA	1792	8	-	part of a module for light response
FxaC_4g18100	AE-box	AGAAACTT	28	8	+	part of a module for light response
FxaC_4g22440	AE-box	AGAAACTT	1434	8	-	part of a module for light response
FxaC_4g22440	AE-box	AGAAACAA	1916	8	-	part of a module for light response
FxaC_4g22440	AE-box	AGAAACAA	1936	8	-	part of a module for light response
FxaC_5g19190	AE-box	AGAAACAA	1932	8	-	part of a module for light response
FxaC_5g19190	AE-box	AGAAACAA	1948	8	+	part of a module for light response
FxaC_6g19890	AE-box	AGAAACAA	328	8	+	part of a module for light response
FxaC_6g21470	AE-box	AGAAACTT	455	8	-	part of a module for light response
FxaC_6g21470	AE-box	AGAAACAA	1932	8	-	part of a module for light response
FxaC_6g21470	AE-box	AGAAACAA	1948	8	+	part of a module for light response
FxaC_7g17610	AE-box	AGAAACTT	450	8	-	part of a module for light response
FxaC_7g17610	AE-box	AGAAACAA	1932	8	-	part of a module for light response
FxaC_7g17610	AE-box	AGAAACAA	1948	8	+	part of a module for light response
FxaC_7g39410	AE-box	AGAAACAA	235	8	-	part of a module for light response
FxaC_8g08910	AE-box	AGAAACAA	678	8	-	part of a module for light response
FxaC_9g09410	AE-box	AGAAACAA	400	8	+	part of a module for light response
FxaC_9g09410	AE-box	AGAAACAA	1279	8	-	part of a module for light response
FxaC_9g47540	AE-box	AGAAACAA	1128	8	+	part of a module for light response
FxaC_10g08150	ARE	AAACCA	85	6	+	cis-acting regulatory element essential for the anaerobic induction
FxaC_10g08150	ARE	AAACCA	1011	6	-	cis-acting regulatory element essential for the anaerobic induction
FxaC_10g29520	ARE	AAACCA	87	6	-	cis-acting regulatory element essential for the anaerobic induction
FxaC_10g29520	ARE	AAACCA	1564	6	+	cis-acting regulatory element essential for the anaerobic induction
FxaC_10g40370	ARE	AAACCA	1610	6	+	cis-acting regulatory element essential for the anaerobic induction
FxaC_10g40370	ARE	AAACCA	1701	6	+	cis-acting regulatory element essential for the anaerobic induction
FxaC_10g40370	ARE	AAACCA	1950	6	+	cis-acting regulatory element essential for the anaerobic induction
FxaC_10g40600	ARE	AAACCA	237	6	-	cis-acting regulatory element essential for the anaerobic induction
FxaC_10g40600	ARE	AAACCA	883	6	-	cis-acting regulatory element essential for the anaerobic induction
FxaC_10g40600	ARE	AAACCA	1591	6	-	cis-acting regulatory element essential for the anaerobic induction
FxaC_10g43660	ARE	AAACCA	53	6	+	cis-acting regulatory element essential for the anaerobic induction
FxaC_10g43660	ARE	AAACCA	345	6	+	cis-acting regulatory element essential for the anaerobic induction
FxaC_10g49690	ARE	AAACCA	220	6	-	cis-acting regulatory element essential for the anaerobic induction
FxaC_10g49690	ARE	AAACCA	1392	6	-	cis-acting regulatory element essential for the anaerobic induction
FxaC_10g49690	ARE	AAACCA	1530	6	-	cis-acting regulatory element essential for the anaerobic induction
FxaC_11g04630	ARE	AAACCA	953	6	-	cis-acting regulatory element essential for the anaerobic induction
FxaC_11g25900	ARE	AAACCA	859	6	+	cis-acting regulatory element essential for the anaerobic induction
FxaC_11g25900	ARE	AAACCA	1546	6	+	cis-acting regulatory element essential for the anaerobic induction
FxaC_11g37120	ARE	AAACCA	1745	6	+	cis-acting regulatory element essential for the anaerobic induction
FxaC_11g46230	ARE	AAACCA	29	6	+	cis-acting regulatory element essential for the anaerobic induction
FxaC_11g46230	ARE	AAACCA	267	6	-	cis-acting regulatory element essential for the anaerobic induction
FxaC_11g46230	ARE	AAACCA	1413	6	-	cis-acting regulatory element essential for the anaerobic induction
FxaC_11g46230	ARE	AAACCA	1518	6	-	cis-acting regulatory element essential for the anaerobic induction
FxaC_11g46230	ARE	AAACCA	1540	6	-	cis-acting regulatory element essential for the anaerobic induction
FxaC_12g01340	ARE	AAACCA	1209	6	-	cis-acting regulatory element essential for the anaerobic induction
FxaC_12g01340	ARE	AAACCA	1694	6	+	cis-acting regulatory element essential for the anaerobic induction
FxaC_12g02000	ARE	AAACCA	286	6	-	cis-acting regulatory element essential for the anaerobic induction
FxaC_12g02000	ARE	AAACCA	1425	6	-	cis-acting regulatory element essential for the anaerobic induction
FxaC_12g02000	ARE	AAACCA	1553	6	-	cis-acting regulatory element essential for the anaerobic induction
FxaC_12g10820	ARE	AAACCA	1573	6	-	cis-acting regulatory element essential for the anaerobic induction
FxaC_12g23890	ARE	AAACCA	48	6	-	cis-acting regulatory element essential for the anaerobic induction
FxaC_12g23890	ARE	AAACCA	168	6	-	cis-acting regulatory element essential for the anaerobic induction
FxaC_12g23890	ARE	AAACCA	616	6	+	cis-acting regulatory element essential for the anaerobic induction
FxaC_12g23890	ARE	AAACCA	1325	6	+	cis-acting regulatory element essential for the anaerobic induction
FxaC_12g23910	ARE	AAACCA	1466	6	+	cis-acting regulatory element essential for the anaerobic induction
FxaC_13g09980	ARE	AAACCA	1826	6	+	cis-acting regulatory element essential for the anaerobic induction
FxaC_13g09980	ARE	AAACCA	1831	6	+	cis-acting regulatory element essential for the anaerobic induction
FxaC_13g21850	ARE	AAACCA	468	6	+	cis-acting regulatory element essential for the anaerobic induction
FxaC_13g21850	ARE	AAACCA	1222	6	+	cis-acting regulatory element essential for the anaerobic induction
FxaC_13g21850	ARE	AAACCA	1570	6	-	cis-acting regulatory element essential for the anaerobic induction
FxaC_13g21850	ARE	AAACCA	1698	6	-	cis-acting regulatory element essential for the anaerobic induction
FxaC_13g21850	ARE	AAACCA	1933	6	-	cis-acting regulatory element essential for the anaerobic induction
FxaC_13g53970	ARE	AAACCA	844	6	-	cis-acting regulatory element essential for the anaerobic induction
FxaC_13g53970	ARE	AAACCA	1010	6	-	cis-acting regulatory element essential for the anaerobic induction
FxaC_13g53970	ARE	AAACCA	1674	6	-	cis-acting regulatory element essential for the anaerobic induction
FxaC_13g53970	ARE	AAACCA	1867	6	-	cis-acting regulatory element essential for the anaerobic induction
FxaC_14g04440	ARE	AAACCA	808	6	+	cis-acting regulatory element essential for the anaerobic induction
FxaC_14g14060	ARE	AAACCA	484	6	-	cis-acting regulatory element essential for the anaerobic induction
FxaC_14g14060	ARE	AAACCA	1604	6	-	cis-acting regulatory element essential for the anaerobic induction
FxaC_14g14060	ARE	AAACCA	1745	6	-	cis-acting regulatory element essential for the anaerobic induction
FxaC_14g14060	ARE	AAACCA	1933	6	-	cis-acting regulatory element essential for the anaerobic induction
FxaC_14g16170	ARE	AAACCA	290	6	+	cis-acting regulatory element essential for the anaerobic induction
FxaC_14g16170	ARE	AAACCA	477	6	+	cis-acting regulatory element essential for the anaerobic induction
FxaC_14g16170	ARE	AAACCA	521	6	+	cis-acting regulatory element essential for the anaerobic induction
FxaC_14g16170	ARE	AAACCA	1147	6	-	cis-acting regulatory element essential for the anaerobic induction
FxaC_14g16170	ARE	AAACCA	1310	6	-	cis-acting regulatory element essential for the anaerobic induction
FxaC_14g16170	ARE	AAACCA	1794	6	-	cis-acting regulatory element essential for the anaerobic induction
FxaC_15g02810	ARE	AAACCA	244	6	+	cis-acting regulatory element essential for the anaerobic induction
FxaC_15g04290	ARE	AAACCA	194	6	+	cis-acting regulatory element essential for the anaerobic induction
FxaC_15g08620	ARE	AAACCA	1448	6	+	cis-acting regulatory element essential for the anaerobic induction
FxaC_15g08620	ARE	AAACCA	1453	6	+	cis-acting regulatory element essential for the anaerobic induction
FxaC_15g14850	ARE	AAACCA	40	6	-	cis-acting regulatory element essential for the anaerobic induction
FxaC_15g14850	ARE	AAACCA	1705	6	-	cis-acting regulatory element essential for the anaerobic induction
FxaC_15g14850	ARE	AAACCA	1933	6	-	cis-acting regulatory element essential for the anaerobic induction
FxaC_15g16590	ARE	AAACCA	1156	6	-	cis-acting regulatory element essential for the anaerobic induction
FxaC_15g16590	ARE	AAACCA	1310	6	-	cis-acting regulatory element essential for the anaerobic induction
FxaC_15g16590	ARE	AAACCA	1794	6	-	cis-acting regulatory element essential for the anaerobic induction
FxaC_16g18450	ARE	AAACCA	1562	6	-	cis-acting regulatory element essential for the anaerobic induction
FxaC_16g18450	ARE	AAACCA	1703	6	-	cis-acting regulatory element essential for the anaerobic induction
FxaC_16g18450	ARE	AAACCA	1933	6	-	cis-acting regulatory element essential for the anaerobic induction
FxaC_16g23421	ARE	AAACCA	1750	6	-	cis-acting regulatory element essential for the anaerobic induction
FxaC_16g23421	ARE	AAACCA	1890	6	-	cis-acting regulatory element essential for the anaerobic induction
FxaC_16g29220	ARE	AAACCA	238	6	+	cis-acting regulatory element essential for the anaerobic induction
FxaC_17g05090	ARE	AAACCA	136	6	+	cis-acting regulatory element essential for the anaerobic induction
FxaC_17g05090	ARE	AAACCA	448	6	+	cis-acting regulatory element essential for the anaerobic induction
FxaC_17g07460	ARE	AAACCA	133	6	+	cis-acting regulatory element essential for the anaerobic induction
FxaC_17g07460	ARE	AAACCA	449	6	+	cis-acting regulatory element essential for the anaerobic induction
FxaC_17g21420	ARE	AAACCA	90	6	-	cis-acting regulatory element essential for the anaerobic induction
FxaC_17g21420	ARE	AAACCA	1277	6	-	cis-acting regulatory element essential for the anaerobic induction
FxaC_17g21420	ARE	AAACCA	1827	6	+	cis-acting regulatory element essential for the anaerobic induction
FxaC_17g34460	ARE	AAACCA	1320	6	+	cis-acting regulatory element essential for the anaerobic induction
FxaC_17g42120	ARE	AAACCA	672	6	+	cis-acting regulatory element essential for the anaerobic induction
FxaC_17g42120	ARE	AAACCA	899	6	-	cis-acting regulatory element essential for the anaerobic induction
FxaC_17g42120	ARE	AAACCA	1454	6	+	cis-acting regulatory element essential for the anaerobic induction
FxaC_17g42120	ARE	AAACCA	1872	6	+	cis-acting regulatory element essential for the anaerobic induction
FxaC_18g13960	ARE	AAACCA	1872	6	+	cis-acting regulatory element essential for the anaerobic induction
FxaC_18g18060	ARE	AAACCA	1320	6	+	cis-acting regulatory element essential for the anaerobic induction
FxaC_18g18060	ARE	AAACCA	1924	6	-	cis-acting regulatory element essential for the anaerobic induction
FxaC_18g29200	ARE	AAACCA	412	6	-	cis-acting regulatory element essential for the anaerobic induction
FxaC_18g29200	ARE	AAACCA	1578	6	+	cis-acting regulatory element essential for the anaerobic induction
FxaC_18g29200	ARE	AAACCA	1822	6	+	cis-acting regulatory element essential for the anaerobic induction
FxaC_18g41040	ARE	AAACCA	91	6	+	cis-acting regulatory element essential for the anaerobic induction
FxaC_18g41040	ARE	AAACCA	885	6	+	cis-acting regulatory element essential for the anaerobic induction
FxaC_19g05820	ARE	AAACCA	166	6	+	cis-acting regulatory element essential for the anaerobic induction
FxaC_19g05820	ARE	AAACCA	888	6	+	cis-acting regulatory element essential for the anaerobic induction
FxaC_19g05820	ARE	AAACCA	1410	6	+	cis-acting regulatory element essential for the anaerobic induction
FxaC_19g25440	ARE	AAACCA	1320	6	+	cis-acting regulatory element essential for the anaerobic induction
FxaC_1g00500	ARE	AAACCA	1485	6	+	cis-acting regulatory element essential for the anaerobic induction
FxaC_1g00500	ARE	AAACCA	1798	6	+	cis-acting regulatory element essential for the anaerobic induction
FxaC_1g08260	ARE	AAACCA	276	6	-	cis-acting regulatory element essential for the anaerobic induction
FxaC_1g08260	ARE	AAACCA	570	6	-	cis-acting regulatory element essential for the anaerobic induction
FxaC_1g14850	ARE	AAACCA	914	6	+	cis-acting regulatory element essential for the anaerobic induction
FxaC_1g14850	ARE	AAACCA	1088	6	+	cis-acting regulatory element essential for the anaerobic induction
FxaC_1g14850	ARE	AAACCA	1465	6	-	cis-acting regulatory element essential for the anaerobic induction
FxaC_1g14850	ARE	AAACCA	1488	6	-	cis-acting regulatory element essential for the anaerobic induction
FxaC_1g19370	ARE	AAACCA	153	6	+	cis-acting regulatory element essential for the anaerobic induction
FxaC_1g19370	ARE	AAACCA	588	6	+	cis-acting regulatory element essential for the anaerobic induction
FxaC_1g19370	ARE	AAACCA	837	6	-	cis-acting regulatory element essential for the anaerobic induction
FxaC_1g19370	ARE	AAACCA	847	6	-	cis-acting regulatory element essential for the anaerobic induction
FxaC_1g19370	ARE	AAACCA	855	6	-	cis-acting regulatory element essential for the anaerobic induction
FxaC_1g19370	ARE	AAACCA	916	6	-	cis-acting regulatory element essential for the anaerobic induction
FxaC_1g19370	ARE	AAACCA	1832	6	-	cis-acting regulatory element essential for the anaerobic induction
FxaC_1g20630	ARE	AAACCA	270	6	-	cis-acting regulatory element essential for the anaerobic induction
FxaC_1g20630	ARE	AAACCA	663	6	+	cis-acting regulatory element essential for the anaerobic induction
FxaC_1g20630	ARE	AAACCA	685	6	-	cis-acting regulatory element essential for the anaerobic induction
FxaC_1g22561	ARE	AAACCA	934	6	+	cis-acting regulatory element essential for the anaerobic induction
FxaC_1g22561	ARE	AAACCA	1962	6	+	cis-acting regulatory element essential for the anaerobic induction
FxaC_1g36490	ARE	AAACCA	921	6	-	cis-acting regulatory element essential for the anaerobic induction
FxaC_1g36490	ARE	AAACCA	1702	6	+	cis-acting regulatory element essential for the anaerobic induction
FxaC_20g17120	ARE	AAACCA	103	6	-	cis-acting regulatory element essential for the anaerobic induction
FxaC_20g17120	ARE	AAACCA	1305	6	+	cis-acting regulatory element essential for the anaerobic induction
FxaC_20g17120	ARE	AAACCA	1581	6	+	cis-acting regulatory element essential for the anaerobic induction
FxaC_20g17120	ARE	AAACCA	1818	6	+	cis-acting regulatory element essential for the anaerobic induction
FxaC_20g17120	ARE	AAACCA	1823	6	+	cis-acting regulatory element essential for the anaerobic induction
FxaC_20g18770	ARE	AAACCA	1401	6	-	cis-acting regulatory element essential for the anaerobic induction
FxaC_20g18770	ARE	AAACCA	1934	6	-	cis-acting regulatory element essential for the anaerobic induction
FxaC_20g28830	ARE	AAACCA	1327	6	+	cis-acting regulatory element essential for the anaerobic induction
FxaC_20g32420	ARE	AAACCA	616	6	+	cis-acting regulatory element essential for the anaerobic induction
FxaC_20g32420	ARE	AAACCA	1007	6	+	cis-acting regulatory element essential for the anaerobic induction
FxaC_20g32420	ARE	AAACCA	1872	6	+	cis-acting regulatory element essential for the anaerobic induction
FxaC_21g06280	ARE	AAACCA	571	6	+	cis-acting regulatory element essential for the anaerobic induction
FxaC_21g06280	ARE	AAACCA	1766	6	+	cis-acting regulatory element essential for the anaerobic induction
FxaC_21g06280	ARE	AAACCA	1941	6	+	cis-acting regulatory element essential for the anaerobic induction
FxaC_21g06280	ARE	AAACCA	2001	6	+	cis-acting regulatory element essential for the anaerobic induction
FxaC_21g43460	ARE	AAACCA	515	6	-	cis-acting regulatory element essential for the anaerobic induction
FxaC_21g43460	ARE	AAACCA	726	6	-	cis-acting regulatory element essential for the anaerobic induction
FxaC_21g43460	ARE	AAACCA	1144	6	-	cis-acting regulatory element essential for the anaerobic induction
FxaC_21g43470	ARE	AAACCA	980	6	+	cis-acting regulatory element essential for the anaerobic induction
FxaC_21g43470	ARE	AAACCA	1313	6	-	cis-acting regulatory element essential for the anaerobic induction
FxaC_22g04750	ARE	AAACCA	643	6	+	cis-acting regulatory element essential for the anaerobic induction
FxaC_22g04750	ARE	AAACCA	872	6	+	cis-acting regulatory element essential for the anaerobic induction
FxaC_22g04750	ARE	AAACCA	1784	6	+	cis-acting regulatory element essential for the anaerobic induction
FxaC_22g04750	ARE	AAACCA	1941	6	+	cis-acting regulatory element essential for the anaerobic induction
FxaC_22g04750	ARE	AAACCA	2001	6	+	cis-acting regulatory element essential for the anaerobic induction
FxaC_22g39360	ARE	AAACCA	467	6	-	cis-acting regulatory element essential for the anaerobic induction
FxaC_22g39360	ARE	AAACCA	1107	6	-	cis-acting regulatory element essential for the anaerobic induction
FxaC_22g39410	ARE	AAACCA	527	6	+	cis-acting regulatory element essential for the anaerobic induction
FxaC_22g39410	ARE	AAACCA	563	6	+	cis-acting regulatory element essential for the anaerobic induction
FxaC_22g39410	ARE	AAACCA	573	6	+	cis-acting regulatory element essential for the anaerobic induction
FxaC_22g39410	ARE	AAACCA	716	6	+	cis-acting regulatory element essential for the anaerobic induction
FxaC_22g39410	ARE	AAACCA	916	6	+	cis-acting regulatory element essential for the anaerobic induction
FxaC_22g39410	ARE	AAACCA	1462	6	-	cis-acting regulatory element essential for the anaerobic induction
FxaC_22g39410	ARE	AAACCA	1634	6	+	cis-acting regulatory element essential for the anaerobic induction
FxaC_22g39410	ARE	AAACCA	1811	6	-	cis-acting regulatory element essential for the anaerobic induction
FxaC_22g41890	ARE	AAACCA	494	6	-	cis-acting regulatory element essential for the anaerobic induction
FxaC_22g41890	ARE	AAACCA	1107	6	-	cis-acting regulatory element essential for the anaerobic induction
FxaC_23g20430	ARE	AAACCA	528	6	-	cis-acting regulatory element essential for the anaerobic induction
FxaC_23g20430	ARE	AAACCA	1119	6	-	cis-acting regulatory element essential for the anaerobic induction
FxaC_23g20430	ARE	AAACCA	1848	6	-	cis-acting regulatory element essential for the anaerobic induction
FxaC_23g20450	ARE	AAACCA	188	6	+	cis-acting regulatory element essential for the anaerobic induction
FxaC_23g20450	ARE	AAACCA	540	6	+	cis-acting regulatory element essential for the anaerobic induction
FxaC_23g20450	ARE	AAACCA	1690	6	-	cis-acting regulatory element essential for the anaerobic induction
FxaC_23g49210	ARE	AAACCA	436	6	+	cis-acting regulatory element essential for the anaerobic induction
FxaC_23g49210	ARE	AAACCA	1766	6	+	cis-acting regulatory element essential for the anaerobic induction
FxaC_23g49210	ARE	AAACCA	1941	6	+	cis-acting regulatory element essential for the anaerobic induction
FxaC_23g49210	ARE	AAACCA	2001	6	+	cis-acting regulatory element essential for the anaerobic induction
FxaC_24g00660	ARE	AAACCA	616	6	+	cis-acting regulatory element essential for the anaerobic induction
FxaC_24g00660	ARE	AAACCA	1263	6	-	cis-acting regulatory element essential for the anaerobic induction
FxaC_24g00660	ARE	AAACCA	1774	6	+	cis-acting regulatory element essential for the anaerobic induction
FxaC_24g00660	ARE	AAACCA	1941	6	+	cis-acting regulatory element essential for the anaerobic induction
FxaC_24g00660	ARE	AAACCA	2001	6	+	cis-acting regulatory element essential for the anaerobic induction
FxaC_24g26480	ARE	AAACCA	135	6	+	cis-acting regulatory element essential for the anaerobic induction
FxaC_24g26480	ARE	AAACCA	490	6	+	cis-acting regulatory element essential for the anaerobic induction
FxaC_24g26480	ARE	AAACCA	1315	6	-	cis-acting regulatory element essential for the anaerobic induction
FxaC_24g26480	ARE	AAACCA	1695	6	-	cis-acting regulatory element essential for the anaerobic induction
FxaC_24g26490	ARE	AAACCA	815	6	-	cis-acting regulatory element essential for the anaerobic induction
FxaC_24g26490	ARE	AAACCA	1135	6	-	cis-acting regulatory element essential for the anaerobic induction
FxaC_25g11080	ARE	AAACCA	30	6	+	cis-acting regulatory element essential for the anaerobic induction
FxaC_25g11080	ARE	AAACCA	503	6	+	cis-acting regulatory element essential for the anaerobic induction
FxaC_25g11080	ARE	AAACCA	1923	6	-	cis-acting regulatory element essential for the anaerobic induction
FxaC_25g20000	ARE	AAACCA	242	6	+	cis-acting regulatory element essential for the anaerobic induction
FxaC_25g20000	ARE	AAACCA	338	6	-	cis-acting regulatory element essential for the anaerobic induction
FxaC_25g23220	ARE	AAACCA	188	6	-	cis-acting regulatory element essential for the anaerobic induction
FxaC_25g23220	ARE	AAACCA	640	6	-	cis-acting regulatory element essential for the anaerobic induction
FxaC_25g23220	ARE	AAACCA	1316	6	-	cis-acting regulatory element essential for the anaerobic induction
FxaC_25g31480	ARE	AAACCA	147	6	+	cis-acting regulatory element essential for the anaerobic induction
FxaC_25g31480	ARE	AAACCA	199	6	+	cis-acting regulatory element essential for the anaerobic induction
FxaC_25g34680	ARE	AAACCA	198	6	-	cis-acting regulatory element essential for the anaerobic induction
FxaC_25g34680	ARE	AAACCA	639	6	-	cis-acting regulatory element essential for the anaerobic induction
FxaC_25g34680	ARE	AAACCA	1316	6	-	cis-acting regulatory element essential for the anaerobic induction
FxaC_25g36800	ARE	AAACCA	236	6	+	cis-acting regulatory element essential for the anaerobic induction
FxaC_25g36800	ARE	AAACCA	1429	6	+	cis-acting regulatory element essential for the anaerobic induction
FxaC_25g36800	ARE	AAACCA	1562	6	-	cis-acting regulatory element essential for the anaerobic induction
FxaC_25g44530	ARE	AAACCA	1556	6	+	cis-acting regulatory element essential for the anaerobic induction
FxaC_25g44530	ARE	AAACCA	1712	6	+	cis-acting regulatory element essential for the anaerobic induction
FxaC_25g47280	ARE	AAACCA	198	6	+	cis-acting regulatory element essential for the anaerobic induction
FxaC_25g47280	ARE	AAACCA	1532	6	-	cis-acting regulatory element essential for the anaerobic induction
FxaC_25g48170	ARE	AAACCA	208	6	+	cis-acting regulatory element essential for the anaerobic induction
FxaC_25g48170	ARE	AAACCA	1530	6	-	cis-acting regulatory element essential for the anaerobic induction
FxaC_25g54290	ARE	AAACCA	507	6	+	cis-acting regulatory element essential for the anaerobic induction
FxaC_25g54290	ARE	AAACCA	1657	6	-	cis-acting regulatory element essential for the anaerobic induction
FxaC_25g54290	ARE	AAACCA	1796	6	+	cis-acting regulatory element essential for the anaerobic induction
FxaC_25g54290	ARE	AAACCA	1893	6	+	cis-acting regulatory element essential for the anaerobic induction
FxaC_26g04350	ARE	AAACCA	221	6	+	cis-acting regulatory element essential for the anaerobic induction
FxaC_26g04350	ARE	AAACCA	1673	6	-	cis-acting regulatory element essential for the anaerobic induction
FxaC_26g04350	ARE	AAACCA	1812	6	+	cis-acting regulatory element essential for the anaerobic induction
FxaC_26g04350	ARE	AAACCA	1893	6	+	cis-acting regulatory element essential for the anaerobic induction
FxaC_26g09700	ARE	AAACCA	167	6	+	cis-acting regulatory element essential for the anaerobic induction
FxaC_26g09700	ARE	AAACCA	1529	6	-	cis-acting regulatory element essential for the anaerobic induction
FxaC_26g12830	ARE	AAACCA	418	6	+	cis-acting regulatory element essential for the anaerobic induction
FxaC_26g12830	ARE	AAACCA	423	6	+	cis-acting regulatory element essential for the anaerobic induction
FxaC_26g12830	ARE	AAACCA	1559	6	+	cis-acting regulatory element essential for the anaerobic induction
FxaC_26g12830	ARE	AAACCA	1712	6	+	cis-acting regulatory element essential for the anaerobic induction
FxaC_26g18650	ARE	AAACCA	231	6	+	cis-acting regulatory element essential for the anaerobic induction
FxaC_26g18650	ARE	AAACCA	476	6	+	cis-acting regulatory element essential for the anaerobic induction
FxaC_26g18650	ARE	AAACCA	1395	6	+	cis-acting regulatory element essential for the anaerobic induction
FxaC_26g20290	ARE	AAACCA	394	6	+	cis-acting regulatory element essential for the anaerobic induction
FxaC_26g20290	ARE	AAACCA	621	6	-	cis-acting regulatory element essential for the anaerobic induction
FxaC_26g20290	ARE	AAACCA	1314	6	-	cis-acting regulatory element essential for the anaerobic induction
FxaC_26g23720	ARE	AAACCA	200	6	-	cis-acting regulatory element essential for the anaerobic induction
FxaC_26g23720	ARE	AAACCA	1992	6	-	cis-acting regulatory element essential for the anaerobic induction
FxaC_26g31480	ARE	AAACCA	67	6	+	cis-acting regulatory element essential for the anaerobic induction
FxaC_26g31480	ARE	AAACCA	533	6	+	cis-acting regulatory element essential for the anaerobic induction
FxaC_26g31480	ARE	AAACCA	1923	6	-	cis-acting regulatory element essential for the anaerobic induction
FxaC_27g10300	ARE	AAACCA	1923	6	-	cis-acting regulatory element essential for the anaerobic induction
FxaC_27g23980	ARE	AAACCA	38	6	-	cis-acting regulatory element essential for the anaerobic induction
FxaC_27g23980	ARE	AAACCA	259	6	-	cis-acting regulatory element essential for the anaerobic induction
FxaC_27g23980	ARE	AAACCA	487	6	-	cis-acting regulatory element essential for the anaerobic induction
FxaC_27g23980	ARE	AAACCA	513	6	-	cis-acting regulatory element essential for the anaerobic induction
FxaC_27g23980	ARE	AAACCA	563	6	-	cis-acting regulatory element essential for the anaerobic induction
FxaC_27g23980	ARE	AAACCA	570	6	-	cis-acting regulatory element essential for the anaerobic induction
FxaC_27g23980	ARE	AAACCA	626	6	-	cis-acting regulatory element essential for the anaerobic induction
FxaC_27g23980	ARE	AAACCA	672	6	-	cis-acting regulatory element essential for the anaerobic induction
FxaC_27g23980	ARE	AAACCA	727	6	-	cis-acting regulatory element essential for the anaerobic induction
FxaC_27g23980	ARE	AAACCA	1427	6	-	cis-acting regulatory element essential for the anaerobic induction
FxaC_27g23980	ARE	AAACCA	1992	6	-	cis-acting regulatory element essential for the anaerobic induction
FxaC_27g26400	ARE	AAACCA	1425	6	-	cis-acting regulatory element essential for the anaerobic induction
FxaC_27g26400	ARE	AAACCA	1992	6	-	cis-acting regulatory element essential for the anaerobic induction
FxaC_27g29570	ARE	AAACCA	628	6	-	cis-acting regulatory element essential for the anaerobic induction
FxaC_27g29570	ARE	AAACCA	1318	6	-	cis-acting regulatory element essential for the anaerobic induction
FxaC_27g30980	ARE	AAACCA	84	6	+	cis-acting regulatory element essential for the anaerobic induction
FxaC_27g30980	ARE	AAACCA	1407	6	+	cis-acting regulatory element essential for the anaerobic induction
FxaC_27g32980	ARE	AAACCA	628	6	-	cis-acting regulatory element essential for the anaerobic induction
FxaC_27g32980	ARE	AAACCA	1318	6	-	cis-acting regulatory element essential for the anaerobic induction
FxaC_27g34810	ARE	AAACCA	52	6	+	cis-acting regulatory element essential for the anaerobic induction
FxaC_27g34810	ARE	AAACCA	773	6	-	cis-acting regulatory element essential for the anaerobic induction
FxaC_27g34810	ARE	AAACCA	1407	6	+	cis-acting regulatory element essential for the anaerobic induction
FxaC_27g40320	ARE	AAACCA	230	6	+	cis-acting regulatory element essential for the anaerobic induction
FxaC_27g40320	ARE	AAACCA	1554	6	+	cis-acting regulatory element essential for the anaerobic induction
FxaC_27g40320	ARE	AAACCA	1712	6	+	cis-acting regulatory element essential for the anaerobic induction
FxaC_27g42820	ARE	AAACCA	335	6	+	cis-acting regulatory element essential for the anaerobic induction
FxaC_27g42820	ARE	AAACCA	1530	6	-	cis-acting regulatory element essential for the anaerobic induction
FxaC_27g48390	ARE	AAACCA	494	6	+	cis-acting regulatory element essential for the anaerobic induction
FxaC_27g48390	ARE	AAACCA	1799	6	+	cis-acting regulatory element essential for the anaerobic induction
FxaC_27g48390	ARE	AAACCA	1897	6	+	cis-acting regulatory element essential for the anaerobic induction
FxaC_27g51690	ARE	AAACCA	500	6	+	cis-acting regulatory element essential for the anaerobic induction
FxaC_27g51690	ARE	AAACCA	1800	6	+	cis-acting regulatory element essential for the anaerobic induction
FxaC_27g51690	ARE	AAACCA	1897	6	+	cis-acting regulatory element essential for the anaerobic induction
FxaC_28g01830	ARE	AAACCA	422	6	-	cis-acting regulatory element essential for the anaerobic induction
FxaC_28g04500	ARE	AAACCA	1495	6	+	cis-acting regulatory element essential for the anaerobic induction
FxaC_28g07180	ARE	AAACCA	1138	6	-	cis-acting regulatory element essential for the anaerobic induction
FxaC_28g07180	ARE	AAACCA	1861	6	+	cis-acting regulatory element essential for the anaerobic induction
FxaC_28g09470	ARE	AAACCA	1555	6	+	cis-acting regulatory element essential for the anaerobic induction
FxaC_28g09470	ARE	AAACCA	1601	6	-	cis-acting regulatory element essential for the anaerobic induction
FxaC_28g09470	ARE	AAACCA	1712	6	+	cis-acting regulatory element essential for the anaerobic induction
FxaC_28g17390	ARE	AAACCA	268	6	+	cis-acting regulatory element essential for the anaerobic induction
FxaC_28g17390	ARE	AAACCA	1411	6	+	cis-acting regulatory element essential for the anaerobic induction
FxaC_28g19370	ARE	AAACCA	625	6	-	cis-acting regulatory element essential for the anaerobic induction
FxaC_28g19370	ARE	AAACCA	1317	6	-	cis-acting regulatory element essential for the anaerobic induction
FxaC_28g22510	ARE	AAACCA	585	6	+	cis-acting regulatory element essential for the anaerobic induction
FxaC_28g22510	ARE	AAACCA	1992	6	-	cis-acting regulatory element essential for the anaerobic induction
FxaC_28g30060	ARE	AAACCA	596	6	-	cis-acting regulatory element essential for the anaerobic induction
FxaC_28g30060	ARE	AAACCA	1923	6	-	cis-acting regulatory element essential for the anaerobic induction
FxaC_28g39860	ARE	AAACCA	154	6	+	cis-acting regulatory element essential for the anaerobic induction
FxaC_28g39860	ARE	AAACCA	590	6	-	cis-acting regulatory element essential for the anaerobic induction
FxaC_28g39860	ARE	AAACCA	1923	6	-	cis-acting regulatory element essential for the anaerobic induction
FxaC_2g01690	ARE	AAACCA	701	6	-	cis-acting regulatory element essential for the anaerobic induction
FxaC_2g01690	ARE	AAACCA	1846	6	+	cis-acting regulatory element essential for the anaerobic induction
FxaC_2g03600	ARE	AAACCA	1481	6	+	cis-acting regulatory element essential for the anaerobic induction
FxaC_2g03600	ARE	AAACCA	1791	6	+	cis-acting regulatory element essential for the anaerobic induction
FxaC_2g06170	ARE	AAACCA	1480	6	+	cis-acting regulatory element essential for the anaerobic induction
FxaC_2g06170	ARE	AAACCA	1790	6	+	cis-acting regulatory element essential for the anaerobic induction
FxaC_2g18741	ARE	AAACCA	915	6	+	cis-acting regulatory element essential for the anaerobic induction
FxaC_2g18741	ARE	AAACCA	1089	6	+	cis-acting regulatory element essential for the anaerobic induction
FxaC_2g18741	ARE	AAACCA	1464	6	-	cis-acting regulatory element essential for the anaerobic induction
FxaC_2g18741	ARE	AAACCA	1488	6	-	cis-acting regulatory element essential for the anaerobic induction
FxaC_2g22990	ARE	AAACCA	132	6	+	cis-acting regulatory element essential for the anaerobic induction
FxaC_2g22990	ARE	AAACCA	575	6	+	cis-acting regulatory element essential for the anaerobic induction
FxaC_2g22990	ARE	AAACCA	824	6	-	cis-acting regulatory element essential for the anaerobic induction
FxaC_2g22990	ARE	AAACCA	834	6	-	cis-acting regulatory element essential for the anaerobic induction
FxaC_2g22990	ARE	AAACCA	842	6	-	cis-acting regulatory element essential for the anaerobic induction
FxaC_2g22990	ARE	AAACCA	903	6	-	cis-acting regulatory element essential for the anaerobic induction
FxaC_2g22990	ARE	AAACCA	1832	6	-	cis-acting regulatory element essential for the anaerobic induction
FxaC_2g24290	ARE	AAACCA	340	6	-	cis-acting regulatory element essential for the anaerobic induction
FxaC_2g24290	ARE	AAACCA	745	6	+	cis-acting regulatory element essential for the anaerobic induction
FxaC_2g24290	ARE	AAACCA	767	6	-	cis-acting regulatory element essential for the anaerobic induction
FxaC_2g24290	ARE	AAACCA	1138	6	+	cis-acting regulatory element essential for the anaerobic induction
FxaC_2g26231	ARE	AAACCA	1961	6	+	cis-acting regulatory element essential for the anaerobic induction
FxaC_2g39720	ARE	AAACCA	288	6	+	cis-acting regulatory element essential for the anaerobic induction
FxaC_2g39720	ARE	AAACCA	438	6	+	cis-acting regulatory element essential for the anaerobic induction
FxaC_2g39720	ARE	AAACCA	518	6	+	cis-acting regulatory element essential for the anaerobic induction
FxaC_2g39720	ARE	AAACCA	1208	6	+	cis-acting regulatory element essential for the anaerobic induction
FxaC_2g39720	ARE	AAACCA	1411	6	+	cis-acting regulatory element essential for the anaerobic induction
FxaC_3g08090	ARE	AAACCA	1110	6	-	cis-acting regulatory element essential for the anaerobic induction
FxaC_3g08090	ARE	AAACCA	1646	6	+	cis-acting regulatory element essential for the anaerobic induction
FxaC_3g08090	ARE	AAACCA	1837	6	+	cis-acting regulatory element essential for the anaerobic induction
FxaC_3g14670	ARE	AAACCA	116	6	+	cis-acting regulatory element essential for the anaerobic induction
FxaC_3g14670	ARE	AAACCA	731	6	+	cis-acting regulatory element essential for the anaerobic induction
FxaC_3g14670	ARE	AAACCA	910	6	+	cis-acting regulatory element essential for the anaerobic induction
FxaC_3g14670	ARE	AAACCA	1453	6	-	cis-acting regulatory element essential for the anaerobic induction
FxaC_3g14670	ARE	AAACCA	1458	6	-	cis-acting regulatory element essential for the anaerobic induction
FxaC_3g14670	ARE	AAACCA	1486	6	-	cis-acting regulatory element essential for the anaerobic induction
FxaC_3g19990	ARE	AAACCA	362	6	-	cis-acting regulatory element essential for the anaerobic induction
FxaC_3g19990	ARE	AAACCA	741	6	+	cis-acting regulatory element essential for the anaerobic induction
FxaC_3g19990	ARE	AAACCA	763	6	-	cis-acting regulatory element essential for the anaerobic induction
FxaC_3g19990	ARE	AAACCA	1168	6	+	cis-acting regulatory element essential for the anaerobic induction
FxaC_3g22060	ARE	AAACCA	960	6	+	cis-acting regulatory element essential for the anaerobic induction
FxaC_3g22060	ARE	AAACCA	1972	6	+	cis-acting regulatory element essential for the anaerobic induction
FxaC_3g29550	ARE	AAACCA	171	6	-	cis-acting regulatory element essential for the anaerobic induction
FxaC_3g29550	ARE	AAACCA	295	6	-	cis-acting regulatory element essential for the anaerobic induction
FxaC_3g29550	ARE	AAACCA	1112	6	+	cis-acting regulatory element essential for the anaerobic induction
FxaC_3g37770	ARE	AAACCA	288	6	-	cis-acting regulatory element essential for the anaerobic induction
FxaC_3g37770	ARE	AAACCA	1361	6	-	cis-acting regulatory element essential for the anaerobic induction
FxaC_4g18100	ARE	AAACCA	1961	6	+	cis-acting regulatory element essential for the anaerobic induction
FxaC_4g18100	ARE	AAACCA	1979	6	-	cis-acting regulatory element essential for the anaerobic induction
FxaC_4g21730	ARE	AAACCA	400	6	+	cis-acting regulatory element essential for the anaerobic induction
FxaC_4g21730	ARE	AAACCA	803	6	-	cis-acting regulatory element essential for the anaerobic induction
FxaC_4g21730	ARE	AAACCA	813	6	-	cis-acting regulatory element essential for the anaerobic induction
FxaC_4g21730	ARE	AAACCA	821	6	-	cis-acting regulatory element essential for the anaerobic induction
FxaC_4g21730	ARE	AAACCA	881	6	-	cis-acting regulatory element essential for the anaerobic induction
FxaC_4g21730	ARE	AAACCA	1993	6	-	cis-acting regulatory element essential for the anaerobic induction
FxaC_4g22440	ARE	AAACCA	942	6	+	cis-acting regulatory element essential for the anaerobic induction
FxaC_4g22440	ARE	AAACCA	1117	6	+	cis-acting regulatory element essential for the anaerobic induction
FxaC_4g22440	ARE	AAACCA	1460	6	-	cis-acting regulatory element essential for the anaerobic induction
FxaC_4g22440	ARE	AAACCA	1465	6	-	cis-acting regulatory element essential for the anaerobic induction
FxaC_4g22440	ARE	AAACCA	1470	6	-	cis-acting regulatory element essential for the anaerobic induction
FxaC_4g22440	ARE	AAACCA	1504	6	-	cis-acting regulatory element essential for the anaerobic induction
FxaC_4g32470	ARE	AAACCA	300	6	-	cis-acting regulatory element essential for the anaerobic induction
FxaC_4g32470	ARE	AAACCA	594	6	-	cis-acting regulatory element essential for the anaerobic induction
FxaC_4g32470	ARE	AAACCA	1836	6	+	cis-acting regulatory element essential for the anaerobic induction
FxaC_4g34790	ARE	AAACCA	1478	6	+	cis-acting regulatory element essential for the anaerobic induction
FxaC_4g34790	ARE	AAACCA	1796	6	+	cis-acting regulatory element essential for the anaerobic induction
FxaC_5g01800	ARE	AAACCA	75	6	-	cis-acting regulatory element essential for the anaerobic induction
FxaC_5g01800	ARE	AAACCA	588	6	-	cis-acting regulatory element essential for the anaerobic induction
FxaC_5g01800	ARE	AAACCA	693	6	+	cis-acting regulatory element essential for the anaerobic induction
FxaC_5g01800	ARE	AAACCA	793	6	+	cis-acting regulatory element essential for the anaerobic induction
FxaC_5g01800	ARE	AAACCA	1490	6	-	cis-acting regulatory element essential for the anaerobic induction
FxaC_5g19190	ARE	AAACCA	791	6	-	cis-acting regulatory element essential for the anaerobic induction
FxaC_5g19190	ARE	AAACCA	1004	6	-	cis-acting regulatory element essential for the anaerobic induction
FxaC_5g19190	ARE	AAACCA	1543	6	-	cis-acting regulatory element essential for the anaerobic induction
FxaC_5g19190	ARE	AAACCA	1650	6	+	cis-acting regulatory element essential for the anaerobic induction
FxaC_5g21110	ARE	AAACCA	550	6	-	cis-acting regulatory element essential for the anaerobic induction
FxaC_5g21110	ARE	AAACCA	1508	6	+	cis-acting regulatory element essential for the anaerobic induction
FxaC_5g21110	ARE	AAACCA	1563	6	+	cis-acting regulatory element essential for the anaerobic induction
FxaC_5g21110	ARE	AAACCA	1820	6	-	cis-acting regulatory element essential for the anaerobic induction
FxaC_5g36980	ARE	AAACCA	866	6	-	cis-acting regulatory element essential for the anaerobic induction
FxaC_5g36980	ARE	AAACCA	1949	6	+	cis-acting regulatory element essential for the anaerobic induction
FxaC_5g36980	ARE	AAACCA	1969	6	+	cis-acting regulatory element essential for the anaerobic induction
FxaC_6g19890	ARE	AAACCA	1509	6	+	cis-acting regulatory element essential for the anaerobic induction
FxaC_6g19890	ARE	AAACCA	1564	6	+	cis-acting regulatory element essential for the anaerobic induction
FxaC_6g19890	ARE	AAACCA	1819	6	-	cis-acting regulatory element essential for the anaerobic induction
FxaC_6g21470	ARE	AAACCA	799	6	-	cis-acting regulatory element essential for the anaerobic induction
FxaC_6g21470	ARE	AAACCA	1553	6	-	cis-acting regulatory element essential for the anaerobic induction
FxaC_6g21470	ARE	AAACCA	1651	6	+	cis-acting regulatory element essential for the anaerobic induction
FxaC_6g38530	ARE	AAACCA	322	6	-	cis-acting regulatory element essential for the anaerobic induction
FxaC_6g38530	ARE	AAACCA	350	6	-	cis-acting regulatory element essential for the anaerobic induction
FxaC_6g38530	ARE	AAACCA	816	6	+	cis-acting regulatory element essential for the anaerobic induction
FxaC_6g38530	ARE	AAACCA	824	6	-	cis-acting regulatory element essential for the anaerobic induction
FxaC_6g38530	ARE	AAACCA	852	6	+	cis-acting regulatory element essential for the anaerobic induction
FxaC_6g38530	ARE	AAACCA	927	6	+	cis-acting regulatory element essential for the anaerobic induction
FxaC_6g38530	ARE	AAACCA	1018	6	+	cis-acting regulatory element essential for the anaerobic induction
FxaC_6g38530	ARE	AAACCA	1486	6	-	cis-acting regulatory element essential for the anaerobic induction
FxaC_7g04250	ARE	AAACCA	906	6	-	cis-acting regulatory element essential for the anaerobic induction
FxaC_7g04250	ARE	AAACCA	1951	6	+	cis-acting regulatory element essential for the anaerobic induction
FxaC_7g04250	ARE	AAACCA	1971	6	+	cis-acting regulatory element essential for the anaerobic induction
FxaC_7g14640	ARE	AAACCA	728	6	+	cis-acting regulatory element essential for the anaerobic induction
FxaC_7g14640	ARE	AAACCA	866	6	+	cis-acting regulatory element essential for the anaerobic induction
FxaC_7g14640	ARE	AAACCA	1512	6	+	cis-acting regulatory element essential for the anaerobic induction
FxaC_7g14640	ARE	AAACCA	1567	6	+	cis-acting regulatory element essential for the anaerobic induction
FxaC_7g14640	ARE	AAACCA	1819	6	-	cis-acting regulatory element essential for the anaerobic induction
FxaC_7g17610	ARE	AAACCA	55	6	+	cis-acting regulatory element essential for the anaerobic induction
FxaC_7g17610	ARE	AAACCA	1019	6	-	cis-acting regulatory element essential for the anaerobic induction
FxaC_7g17610	ARE	AAACCA	1561	6	-	cis-acting regulatory element essential for the anaerobic induction
FxaC_7g17610	ARE	AAACCA	1661	6	+	cis-acting regulatory element essential for the anaerobic induction
FxaC_7g34310	ARE	AAACCA	880	6	+	cis-acting regulatory element essential for the anaerobic induction
FxaC_7g34310	ARE	AAACCA	1509	6	-	cis-acting regulatory element essential for the anaerobic induction
FxaC_7g39410	ARE	AAACCA	716	6	-	cis-acting regulatory element essential for the anaerobic induction
FxaC_7g40670	ARE	AAACCA	426	6	-	cis-acting regulatory element essential for the anaerobic induction
FxaC_7g40670	ARE	AAACCA	1718	6	-	cis-acting regulatory element essential for the anaerobic induction
FxaC_8g07771	ARE	AAACCA	357	6	-	cis-acting regulatory element essential for the anaerobic induction
FxaC_8g08910	ARE	AAACCA	317	6	+	cis-acting regulatory element essential for the anaerobic induction
FxaC_8g08910	ARE	AAACCA	856	6	+	cis-acting regulatory element essential for the anaerobic induction
FxaC_8g13370	ARE	AAACCA	133	6	-	cis-acting regulatory element essential for the anaerobic induction
FxaC_8g13370	ARE	AAACCA	161	6	+	cis-acting regulatory element essential for the anaerobic induction
FxaC_8g13370	ARE	AAACCA	235	6	+	cis-acting regulatory element essential for the anaerobic induction
FxaC_8g13370	ARE	AAACCA	1490	6	-	cis-acting regulatory element essential for the anaerobic induction
FxaC_8g33510	ARE	AAACCA	592	6	+	cis-acting regulatory element essential for the anaerobic induction
FxaC_8g33510	ARE	AAACCA	1367	6	-	cis-acting regulatory element essential for the anaerobic induction
FxaC_8g33510	ARE	AAACCA	1602	6	+	cis-acting regulatory element essential for the anaerobic induction
FxaC_8g33510	ARE	AAACCA	1728	6	-	cis-acting regulatory element essential for the anaerobic induction
FxaC_8g33510	ARE	AAACCA	1950	6	+	cis-acting regulatory element essential for the anaerobic induction
FxaC_8g33510	ARE	AAACCA	1970	6	+	cis-acting regulatory element essential for the anaerobic induction
FxaC_9g02360	ARE	AAACCA	189	6	-	cis-acting regulatory element essential for the anaerobic induction
FxaC_9g02360	ARE	AAACCA	1379	6	-	cis-acting regulatory element essential for the anaerobic induction
FxaC_9g02360	ARE	AAACCA	1517	6	-	cis-acting regulatory element essential for the anaerobic induction
FxaC_9g09410	ARE	AAACCA	877	6	-	cis-acting regulatory element essential for the anaerobic induction
FxaC_9g09410	ARE	AAACCA	1230	6	+	cis-acting regulatory element essential for the anaerobic induction
FxaC_9g09410	ARE	AAACCA	1608	6	+	cis-acting regulatory element essential for the anaerobic induction
FxaC_9g09410	ARE	AAACCA	1947	6	+	cis-acting regulatory element essential for the anaerobic induction
FxaC_9g09410	ARE	AAACCA	1976	6	+	cis-acting regulatory element essential for the anaerobic induction
FxaC_9g12760	ARE	AAACCA	1890	6	+	cis-acting regulatory element essential for the anaerobic induction
FxaC_9g26070	ARE	AAACCA	285	6	-	cis-acting regulatory element essential for the anaerobic induction
FxaC_9g26070	ARE	AAACCA	314	6	-	cis-acting regulatory element essential for the anaerobic induction
FxaC_9g26070	ARE	AAACCA	1547	6	+	cis-acting regulatory element essential for the anaerobic induction
FxaC_9g47540	ARE	AAACCA	164	6	+	cis-acting regulatory element essential for the anaerobic induction
FxaC_9g47540	ARE	AAACCA	1116	6	-	cis-acting regulatory element essential for the anaerobic induction
FxaC_10g08150	ATCT-motif	AATCTAATCC	726	9	+	part of a conserved DNA module involved in light responsiveness
FxaC_12g43040	ATCT-motif	AATCTAATCC	1156	9	+	part of a conserved DNA module involved in light responsiveness
FxaC_13g04410	ATCT-motif	AATCTAATCC	645	9	+	part of a conserved DNA module involved in light responsiveness
FxaC_13g53970	ATCT-motif	AATCTAATCC	1157	9	+	part of a conserved DNA module involved in light responsiveness
FxaC_14g16170	ATCT-motif	AATCTAATCC	1748	9	-	part of a conserved DNA module involved in light responsiveness
FxaC_14g16170	ATCT-motif	AATCTAATCC	1865	9	-	part of a conserved DNA module involved in light responsiveness
FxaC_15g16590	ATCT-motif	AATCTAATCC	1748	9	-	part of a conserved DNA module involved in light responsiveness
FxaC_15g16590	ATCT-motif	AATCTAATCC	1865	9	-	part of a conserved DNA module involved in light responsiveness
FxaC_16g29220	ATCT-motif	AATCTAATCC	628	9	+	part of a conserved DNA module involved in light responsiveness
FxaC_17g05090	ATCT-motif	AATCTAATCC	656	9	-	part of a conserved DNA module involved in light responsiveness
FxaC_18g41040	ATCT-motif	AATCTAATCC	393	9	+	part of a conserved DNA module involved in light responsiveness
FxaC_23g20450	ATCT-motif	AATCTAATCC	134	9	+	part of a conserved DNA module involved in light responsiveness
FxaC_25g11080	ATCT-motif	AATCTAATCC	1968	9	+	part of a conserved DNA module involved in light responsiveness
FxaC_25g36800	ATCT-motif	AATCTAATCC	1263	9	-	part of a conserved DNA module involved in light responsiveness
FxaC_25g44530	ATCT-motif	AATCTAATCC	1806	9	+	part of a conserved DNA module involved in light responsiveness
FxaC_26g12830	ATCT-motif	AATCTAATCC	1806	9	+	part of a conserved DNA module involved in light responsiveness
FxaC_26g31480	ATCT-motif	AATCTAATCC	1968	9	+	part of a conserved DNA module involved in light responsiveness
FxaC_27g10300	ATCT-motif	AATCTAATCC	1968	9	+	part of a conserved DNA module involved in light responsiveness
FxaC_27g40320	ATCT-motif	AATCTAATCC	1806	9	+	part of a conserved DNA module involved in light responsiveness
FxaC_27g48390	ATCT-motif	AATCTAATCC	1219	9	+	part of a conserved DNA module involved in light responsiveness
FxaC_27g51690	ATCT-motif	AATCTAATCC	1218	9	+	part of a conserved DNA module involved in light responsiveness
FxaC_28g01830	ATCT-motif	AATCTAATCC	1856	9	+	part of a conserved DNA module involved in light responsiveness
FxaC_28g09470	ATCT-motif	AATCTAATCC	1806	9	+	part of a conserved DNA module involved in light responsiveness
FxaC_28g30060	ATCT-motif	AATCTAATCC	1968	9	+	part of a conserved DNA module involved in light responsiveness
FxaC_28g39860	ATCT-motif	AATCTAATCC	1968	9	+	part of a conserved DNA module involved in light responsiveness
FxaC_7g39410	ATCT-motif	AATCTAATCC	2007	9	-	part of a conserved DNA module involved in light responsiveness
FxaC_8g13370	ATCT-motif	AATCTAATCC	560	9	+	part of a conserved DNA module involved in light responsiveness
FxaC_8g33510	ATCT-motif	AATCTAATCC	286	9	-	part of a conserved DNA module involved in light responsiveness
FxaC_9g47540	ATCT-motif	AATCTAATCC	795	9	+	part of a conserved DNA module involved in light responsiveness
FxaC_15g04290	AuxRR-core	GGTCCAT	38	7	+	cis-acting regulatory element involved in auxin responsiveness
FxaC_18g41040	AuxRR-core	GGTCCAT	591	7	-	cis-acting regulatory element involved in auxin responsiveness
FxaC_19g05820	AuxRR-core	GGTCCAT	640	7	-	cis-acting regulatory element involved in auxin responsiveness
FxaC_21g06280	AuxRR-core	GGTCCAT	714	7	-	cis-acting regulatory element involved in auxin responsiveness
FxaC_23g49210	AuxRR-core	GGTCCAT	570	7	-	cis-acting regulatory element involved in auxin responsiveness
FxaC_24g00660	AuxRR-core	GGTCCAT	756	7	-	cis-acting regulatory element involved in auxin responsiveness
FxaC_25g20000	AuxRR-core	GGTCCAT	1307	7	-	cis-acting regulatory element involved in auxin responsiveness
FxaC_25g23220	AuxRR-core	GGTCCAT	1760	7	+	cis-acting regulatory element involved in auxin responsiveness
FxaC_25g31480	AuxRR-core	GGTCCAT	1295	7	-	cis-acting regulatory element involved in auxin responsiveness
FxaC_25g34680	AuxRR-core	GGTCCAT	1760	7	+	cis-acting regulatory element involved in auxin responsiveness
FxaC_26g23720	AuxRR-core	GGTCCAT	1414	7	-	cis-acting regulatory element involved in auxin responsiveness
FxaC_27g23980	AuxRR-core	GGTCCAT	1317	7	-	cis-acting regulatory element involved in auxin responsiveness
FxaC_27g26400	AuxRR-core	GGTCCAT	1315	7	-	cis-acting regulatory element involved in auxin responsiveness
FxaC_27g29570	AuxRR-core	GGTCCAT	1760	7	+	cis-acting regulatory element involved in auxin responsiveness
FxaC_27g32980	AuxRR-core	GGTCCAT	347	7	-	cis-acting regulatory element involved in auxin responsiveness
FxaC_27g32980	AuxRR-core	GGTCCAT	1760	7	+	cis-acting regulatory element involved in auxin responsiveness
FxaC_28g19370	AuxRR-core	GGTCCAT	1760	7	+	cis-acting regulatory element involved in auxin responsiveness
FxaC_28g22510	AuxRR-core	GGTCCAT	1243	7	-	cis-acting regulatory element involved in auxin responsiveness
FxaC_5g19190	AuxRR-core	GGTCCAT	520	7	-	cis-acting regulatory element involved in auxin responsiveness
FxaC_6g19890	AuxRR-core	GGTCCAT	704	7	+	cis-acting regulatory element involved in auxin responsiveness
FxaC_6g21470	AuxRR-core	GGTCCAT	551	7	-	cis-acting regulatory element involved in auxin responsiveness
FxaC_7g14640	AuxRR-core	GGTCCAT	96	7	+	cis-acting regulatory element involved in auxin responsiveness
FxaC_7g17610	AuxRR-core	GGTCCAT	574	7	-	cis-acting regulatory element involved in auxin responsiveness
FxaC_7g39410	AuxRR-core	GGTCCAT	263	7	+	cis-acting regulatory element involved in auxin responsiveness
FxaC_8g07771	AuxRR-core	GGTCCAT	313	7	-	cis-acting regulatory element involved in auxin responsiveness
FxaC_8g08910	AuxRR-core	GGTCCAT	706	7	+	cis-acting regulatory element involved in auxin responsiveness
FxaC_10g08150	Box 4	ATTAAT	266	6	+	part of a conserved DNA module involved in light responsiveness
FxaC_10g29520	Box 4	ATTAAT	94	6	+	part of a conserved DNA module involved in light responsiveness
FxaC_10g29520	Box 4	ATTAAT	1972	6	-	part of a conserved DNA module involved in light responsiveness
FxaC_10g29530	Box 4	ATTAAT	24	6	+	part of a conserved DNA module involved in light responsiveness
FxaC_10g29530	Box 4	ATTAAT	418	6	+	part of a conserved DNA module involved in light responsiveness
FxaC_10g29530	Box 4	ATTAAT	1089	6	-	part of a conserved DNA module involved in light responsiveness
FxaC_10g29530	Box 4	ATTAAT	1136	6	-	part of a conserved DNA module involved in light responsiveness
FxaC_10g29530	Box 4	ATTAAT	1544	6	-	part of a conserved DNA module involved in light responsiveness
FxaC_10g29530	Box 4	ATTAAT	1660	6	-	part of a conserved DNA module involved in light responsiveness
FxaC_10g29530	Box 4	ATTAAT	1918	6	-	part of a conserved DNA module involved in light responsiveness
FxaC_10g49690	Box 4	ATTAAT	215	6	+	part of a conserved DNA module involved in light responsiveness
FxaC_11g25900	Box 4	ATTAAT	132	6	+	part of a conserved DNA module involved in light responsiveness
FxaC_11g37120	Box 4	ATTAAT	294	6	+	part of a conserved DNA module involved in light responsiveness
FxaC_11g46230	Box 4	ATTAAT	262	6	+	part of a conserved DNA module involved in light responsiveness
FxaC_12g01340	Box 4	ATTAAT	1639	6	-	part of a conserved DNA module involved in light responsiveness
FxaC_12g02000	Box 4	ATTAAT	281	6	+	part of a conserved DNA module involved in light responsiveness
FxaC_12g10820	Box 4	ATTAAT	581	6	+	part of a conserved DNA module involved in light responsiveness
FxaC_12g23890	Box 4	ATTAAT	224	6	+	part of a conserved DNA module involved in light responsiveness
FxaC_12g23890	Box 4	ATTAAT	476	6	+	part of a conserved DNA module involved in light responsiveness
FxaC_12g23890	Box 4	ATTAAT	1918	6	-	part of a conserved DNA module involved in light responsiveness
FxaC_12g23910	Box 4	ATTAAT	59	6	+	part of a conserved DNA module involved in light responsiveness
FxaC_12g23910	Box 4	ATTAAT	753	6	+	part of a conserved DNA module involved in light responsiveness
FxaC_12g23910	Box 4	ATTAAT	806	6	+	part of a conserved DNA module involved in light responsiveness
FxaC_12g23910	Box 4	ATTAAT	1559	6	-	part of a conserved DNA module involved in light responsiveness
FxaC_12g23910	Box 4	ATTAAT	1675	6	-	part of a conserved DNA module involved in light responsiveness
FxaC_12g23910	Box 4	ATTAAT	1918	6	-	part of a conserved DNA module involved in light responsiveness
FxaC_13g04410	Box 4	ATTAAT	630	6	+	part of a conserved DNA module involved in light responsiveness
FxaC_13g04970	Box 4	ATTAAT	963	6	+	part of a conserved DNA module involved in light responsiveness
FxaC_13g04970	Box 4	ATTAAT	1084	6	-	part of a conserved DNA module involved in light responsiveness
FxaC_13g09980	Box 4	ATTAAT	618	6	+	part of a conserved DNA module involved in light responsiveness
FxaC_13g09980	Box 4	ATTAAT	934	6	+	part of a conserved DNA module involved in light responsiveness
FxaC_13g09980	Box 4	ATTAAT	974	6	+	part of a conserved DNA module involved in light responsiveness
FxaC_13g09980	Box 4	ATTAAT	1740	6	-	part of a conserved DNA module involved in light responsiveness
FxaC_13g21850	Box 4	ATTAAT	255	6	+	part of a conserved DNA module involved in light responsiveness
FxaC_13g21850	Box 4	ATTAAT	503	6	+	part of a conserved DNA module involved in light responsiveness
FxaC_13g21850	Box 4	ATTAAT	1108	6	-	part of a conserved DNA module involved in light responsiveness
FxaC_13g21850	Box 4	ATTAAT	1782	6	-	part of a conserved DNA module involved in light responsiveness
FxaC_13g53970	Box 4	ATTAAT	1922	6	-	part of a conserved DNA module involved in light responsiveness
FxaC_14g04440	Box 4	ATTAAT	327	6	+	part of a conserved DNA module involved in light responsiveness
FxaC_14g14060	Box 4	ATTAAT	1139	6	-	part of a conserved DNA module involved in light responsiveness
FxaC_14g14060	Box 4	ATTAAT	1801	6	-	part of a conserved DNA module involved in light responsiveness
FxaC_15g08620	Box 4	ATTAAT	267	6	+	part of a conserved DNA module involved in light responsiveness
FxaC_15g08620	Box 4	ATTAAT	306	6	+	part of a conserved DNA module involved in light responsiveness
FxaC_15g08620	Box 4	ATTAAT	1361	6	-	part of a conserved DNA module involved in light responsiveness
FxaC_15g08620	Box 4	ATTAAT	1679	6	-	part of a conserved DNA module involved in light responsiveness
FxaC_15g14850	Box 4	ATTAAT	1115	6	-	part of a conserved DNA module involved in light responsiveness
FxaC_15g14850	Box 4	ATTAAT	1784	6	-	part of a conserved DNA module involved in light responsiveness
FxaC_16g18450	Box 4	ATTAAT	497	6	+	part of a conserved DNA module involved in light responsiveness
FxaC_16g18450	Box 4	ATTAAT	1115	6	-	part of a conserved DNA module involved in light responsiveness
FxaC_16g27830	Box 4	ATTAAT	964	6	+	part of a conserved DNA module involved in light responsiveness
FxaC_16g27830	Box 4	ATTAAT	1085	6	-	part of a conserved DNA module involved in light responsiveness
FxaC_16g29220	Box 4	ATTAAT	613	6	+	part of a conserved DNA module involved in light responsiveness
FxaC_17g05090	Box 4	ATTAAT	90	6	+	part of a conserved DNA module involved in light responsiveness
FxaC_17g05090	Box 4	ATTAAT	1039	6	-	part of a conserved DNA module involved in light responsiveness
FxaC_17g05090	Box 4	ATTAAT	1199	6	-	part of a conserved DNA module involved in light responsiveness
FxaC_17g05090	Box 4	ATTAAT	1306	6	-	part of a conserved DNA module involved in light responsiveness
FxaC_17g07460	Box 4	ATTAAT	87	6	+	part of a conserved DNA module involved in light responsiveness
FxaC_17g07460	Box 4	ATTAAT	1044	6	-	part of a conserved DNA module involved in light responsiveness
FxaC_17g07460	Box 4	ATTAAT	1204	6	-	part of a conserved DNA module involved in light responsiveness
FxaC_17g21420	Box 4	ATTAAT	789	6	+	part of a conserved DNA module involved in light responsiveness
FxaC_17g21420	Box 4	ATTAAT	1290	6	-	part of a conserved DNA module involved in light responsiveness
FxaC_17g42120	Box 4	ATTAAT	1839	6	-	part of a conserved DNA module involved in light responsiveness
FxaC_18g13960	Box 4	ATTAAT	949	6	+	part of a conserved DNA module involved in light responsiveness
FxaC_18g13960	Box 4	ATTAAT	1839	6	-	part of a conserved DNA module involved in light responsiveness
FxaC_18g18060	Box 4	ATTAAT	816	6	+	part of a conserved DNA module involved in light responsiveness
FxaC_18g27330	Box 4	ATTAAT	1088	6	-	part of a conserved DNA module involved in light responsiveness
FxaC_18g29200	Box 4	ATTAAT	274	6	+	part of a conserved DNA module involved in light responsiveness
FxaC_18g29200	Box 4	ATTAAT	429	6	+	part of a conserved DNA module involved in light responsiveness
FxaC_18g29200	Box 4	ATTAAT	1204	6	-	part of a conserved DNA module involved in light responsiveness
FxaC_18g29200	Box 4	ATTAAT	1723	6	-	part of a conserved DNA module involved in light responsiveness
FxaC_18g41040	Box 4	ATTAAT	519	6	+	part of a conserved DNA module involved in light responsiveness
FxaC_18g41040	Box 4	ATTAAT	1309	6	-	part of a conserved DNA module involved in light responsiveness
FxaC_19g05820	Box 4	ATTAAT	595	6	+	part of a conserved DNA module involved in light responsiveness
FxaC_19g05820	Box 4	ATTAAT	1293	6	-	part of a conserved DNA module involved in light responsiveness
FxaC_19g05820	Box 4	ATTAAT	1453	6	-	part of a conserved DNA module involved in light responsiveness
FxaC_19g16130	Box 4	ATTAAT	1072	6	-	part of a conserved DNA module involved in light responsiveness
FxaC_19g25440	Box 4	ATTAAT	814	6	+	part of a conserved DNA module involved in light responsiveness
FxaC_1g08260	Box 4	ATTAAT	1197	6	-	part of a conserved DNA module involved in light responsiveness
FxaC_1g14850	Box 4	ATTAAT	134	6	+	part of a conserved DNA module involved in light responsiveness
FxaC_1g14850	Box 4	ATTAAT	1567	6	-	part of a conserved DNA module involved in light responsiveness
FxaC_1g19370	Box 4	ATTAAT	185	6	+	part of a conserved DNA module involved in light responsiveness
FxaC_1g19370	Box 4	ATTAAT	1053	6	-	part of a conserved DNA module involved in light responsiveness
FxaC_1g20630	Box 4	ATTAAT	1268	6	-	part of a conserved DNA module involved in light responsiveness
FxaC_1g22561	Box 4	ATTAAT	674	6	+	part of a conserved DNA module involved in light responsiveness
FxaC_1g22561	Box 4	ATTAAT	793	6	+	part of a conserved DNA module involved in light responsiveness
FxaC_1g22561	Box 4	ATTAAT	1663	6	-	part of a conserved DNA module involved in light responsiveness
FxaC_20g17120	Box 4	ATTAAT	120	6	+	part of a conserved DNA module involved in light responsiveness
FxaC_20g17120	Box 4	ATTAAT	1598	6	-	part of a conserved DNA module involved in light responsiveness
FxaC_20g17120	Box 4	ATTAAT	1692	6	-	part of a conserved DNA module involved in light responsiveness
FxaC_20g17120	Box 4	ATTAAT	1751	6	-	part of a conserved DNA module involved in light responsiveness
FxaC_20g18770	Box 4	ATTAAT	984	6	+	part of a conserved DNA module involved in light responsiveness
FxaC_20g28830	Box 4	ATTAAT	962	6	+	part of a conserved DNA module involved in light responsiveness
FxaC_20g32420	Box 4	ATTAAT	1839	6	-	part of a conserved DNA module involved in light responsiveness
FxaC_21g06280	Box 4	ATTAAT	390	6	+	part of a conserved DNA module involved in light responsiveness
FxaC_21g43460	Box 4	ATTAAT	629	6	+	part of a conserved DNA module involved in light responsiveness
FxaC_21g43460	Box 4	ATTAAT	633	6	+	part of a conserved DNA module involved in light responsiveness
FxaC_21g43460	Box 4	ATTAAT	854	6	+	part of a conserved DNA module involved in light responsiveness
FxaC_22g39360	Box 4	ATTAAT	583	6	+	part of a conserved DNA module involved in light responsiveness
FxaC_22g39360	Box 4	ATTAAT	587	6	+	part of a conserved DNA module involved in light responsiveness
FxaC_22g39360	Box 4	ATTAAT	1057	6	-	part of a conserved DNA module involved in light responsiveness
FxaC_22g41890	Box 4	ATTAAT	110	6	+	part of a conserved DNA module involved in light responsiveness
FxaC_22g41890	Box 4	ATTAAT	610	6	+	part of a conserved DNA module involved in light responsiveness
FxaC_22g41890	Box 4	ATTAAT	614	6	+	part of a conserved DNA module involved in light responsiveness
FxaC_22g41890	Box 4	ATTAAT	646	6	+	part of a conserved DNA module involved in light responsiveness
FxaC_22g41890	Box 4	ATTAAT	650	6	+	part of a conserved DNA module involved in light responsiveness
FxaC_23g20430	Box 4	ATTAAT	644	6	+	part of a conserved DNA module involved in light responsiveness
FxaC_23g20430	Box 4	ATTAAT	648	6	+	part of a conserved DNA module involved in light responsiveness
FxaC_23g49210	Box 4	ATTAAT	290	6	+	part of a conserved DNA module involved in light responsiveness
FxaC_24g00660	Box 4	ATTAAT	332	6	+	part of a conserved DNA module involved in light responsiveness
FxaC_24g00660	Box 4	ATTAAT	336	6	+	part of a conserved DNA module involved in light responsiveness
FxaC_24g26480	Box 4	ATTAAT	1625	6	-	part of a conserved DNA module involved in light responsiveness
FxaC_24g26490	Box 4	ATTAAT	252	6	+	part of a conserved DNA module involved in light responsiveness
FxaC_24g26490	Box 4	ATTAAT	931	6	+	part of a conserved DNA module involved in light responsiveness
FxaC_24g26490	Box 4	ATTAAT	935	6	+	part of a conserved DNA module involved in light responsiveness
FxaC_25g36800	Box 4	ATTAAT	152	6	+	part of a conserved DNA module involved in light responsiveness
FxaC_25g36800	Box 4	ATTAAT	190	6	+	part of a conserved DNA module involved in light responsiveness
FxaC_25g36800	Box 4	ATTAAT	226	6	+	part of a conserved DNA module involved in light responsiveness
FxaC_25g36800	Box 4	ATTAAT	414	6	+	part of a conserved DNA module involved in light responsiveness
FxaC_25g36800	Box 4	ATTAAT	560	6	+	part of a conserved DNA module involved in light responsiveness
FxaC_25g36800	Box 4	ATTAAT	908	6	+	part of a conserved DNA module involved in light responsiveness
FxaC_25g36800	Box 4	ATTAAT	1270	6	-	part of a conserved DNA module involved in light responsiveness
FxaC_25g44530	Box 4	ATTAAT	1118	6	-	part of a conserved DNA module involved in light responsiveness
FxaC_25g44530	Box 4	ATTAAT	1152	6	-	part of a conserved DNA module involved in light responsiveness
FxaC_25g44530	Box 4	ATTAAT	1174	6	-	part of a conserved DNA module involved in light responsiveness
FxaC_25g44530	Box 4	ATTAAT	1182	6	-	part of a conserved DNA module involved in light responsiveness
FxaC_25g44530	Box 4	ATTAAT	1256	6	-	part of a conserved DNA module involved in light responsiveness
FxaC_25g44530	Box 4	ATTAAT	1355	6	-	part of a conserved DNA module involved in light responsiveness
FxaC_25g51630	Box 4	ATTAAT	1468	6	-	part of a conserved DNA module involved in light responsiveness
FxaC_25g54290	Box 4	ATTAAT	1212	6	-	part of a conserved DNA module involved in light responsiveness
FxaC_25g59590	Box 4	ATTAAT	1256	6	-	part of a conserved DNA module involved in light responsiveness
FxaC_25g59590	Box 4	ATTAAT	1739	6	-	part of a conserved DNA module involved in light responsiveness
FxaC_26g00660	Box 4	ATTAAT	469	6	+	part of a conserved DNA module involved in light responsiveness
FxaC_26g00660	Box 4	ATTAAT	1210	6	-	part of a conserved DNA module involved in light responsiveness
FxaC_26g04350	Box 4	ATTAAT	735	6	+	part of a conserved DNA module involved in light responsiveness
FxaC_26g04350	Box 4	ATTAAT	1255	6	-	part of a conserved DNA module involved in light responsiveness
FxaC_26g18650	Box 4	ATTAAT	658	6	+	part of a conserved DNA module involved in light responsiveness
FxaC_26g23720	Box 4	ATTAAT	564	6	+	part of a conserved DNA module involved in light responsiveness
FxaC_26g23720	Box 4	ATTAAT	953	6	+	part of a conserved DNA module involved in light responsiveness
FxaC_26g23720	Box 4	ATTAAT	990	6	+	part of a conserved DNA module involved in light responsiveness
FxaC_26g31480	Box 4	ATTAAT	163	6	+	part of a conserved DNA module involved in light responsiveness
FxaC_27g23980	Box 4	ATTAAT	980	6	+	part of a conserved DNA module involved in light responsiveness
FxaC_27g26400	Box 4	ATTAAT	356	6	+	part of a conserved DNA module involved in light responsiveness
FxaC_27g29570	Box 4	ATTAAT	318	6	+	part of a conserved DNA module involved in light responsiveness
FxaC_27g29570	Box 4	ATTAAT	502	6	+	part of a conserved DNA module involved in light responsiveness
FxaC_27g29570	Box 4	ATTAAT	521	6	+	part of a conserved DNA module involved in light responsiveness
FxaC_27g30980	Box 4	ATTAAT	267	6	+	part of a conserved DNA module involved in light responsiveness
FxaC_27g32980	Box 4	ATTAAT	516	6	+	part of a conserved DNA module involved in light responsiveness
FxaC_27g34810	Box 4	ATTAAT	235	6	+	part of a conserved DNA module involved in light responsiveness
FxaC_27g40320	Box 4	ATTAAT	191	6	+	part of a conserved DNA module involved in light responsiveness
FxaC_27g48390	Box 4	ATTAAT	1237	6	-	part of a conserved DNA module involved in light responsiveness
FxaC_27g51690	Box 4	ATTAAT	1236	6	-	part of a conserved DNA module involved in light responsiveness
FxaC_28g01830	Box 4	ATTAAT	241	6	+	part of a conserved DNA module involved in light responsiveness
FxaC_28g01830	Box 4	ATTAAT	908	6	+	part of a conserved DNA module involved in light responsiveness
FxaC_28g01830	Box 4	ATTAAT	1424	6	-	part of a conserved DNA module involved in light responsiveness
FxaC_28g01830	Box 4	ATTAAT	1874	6	-	part of a conserved DNA module involved in light responsiveness
FxaC_28g04500	Box 4	ATTAAT	1569	6	-	part of a conserved DNA module involved in light responsiveness
FxaC_28g04500	Box 4	ATTAAT	1659	6	-	part of a conserved DNA module involved in light responsiveness
FxaC_28g17390	Box 4	ATTAAT	451	6	+	part of a conserved DNA module involved in light responsiveness
FxaC_28g19370	Box 4	ATTAAT	290	6	+	part of a conserved DNA module involved in light responsiveness
FxaC_28g19370	Box 4	ATTAAT	421	6	+	part of a conserved DNA module involved in light responsiveness
FxaC_28g22510	Box 4	ATTAAT	660	6	+	part of a conserved DNA module involved in light responsiveness
FxaC_28g22510	Box 4	ATTAAT	721	6	+	part of a conserved DNA module involved in light responsiveness
FxaC_28g30060	Box 4	ATTAAT	726	6	+	part of a conserved DNA module involved in light responsiveness
FxaC_28g39860	Box 4	ATTAAT	720	6	+	part of a conserved DNA module involved in light responsiveness
FxaC_2g01690	Box 4	ATTAAT	1331	6	-	part of a conserved DNA module involved in light responsiveness
FxaC_2g18741	Box 4	ATTAAT	129	6	+	part of a conserved DNA module involved in light responsiveness
FxaC_2g18741	Box 4	ATTAAT	1567	6	-	part of a conserved DNA module involved in light responsiveness
FxaC_2g22990	Box 4	ATTAAT	164	6	+	part of a conserved DNA module involved in light responsiveness
FxaC_2g22990	Box 4	ATTAAT	1025	6	-	part of a conserved DNA module involved in light responsiveness
FxaC_2g26231	Box 4	ATTAAT	562	6	+	part of a conserved DNA module involved in light responsiveness
FxaC_2g26231	Box 4	ATTAAT	980	6	+	part of a conserved DNA module involved in light responsiveness
FxaC_2g26231	Box 4	ATTAAT	1072	6	-	part of a conserved DNA module involved in light responsiveness
FxaC_2g26231	Box 4	ATTAAT	1192	6	-	part of a conserved DNA module involved in light responsiveness
FxaC_2g26231	Box 4	ATTAAT	1663	6	-	part of a conserved DNA module involved in light responsiveness
FxaC_2g39720	Box 4	ATTAAT	175	6	+	part of a conserved DNA module involved in light responsiveness
FxaC_3g08090	Box 4	ATTAAT	345	6	+	part of a conserved DNA module involved in light responsiveness
FxaC_3g08090	Box 4	ATTAAT	693	6	+	part of a conserved DNA module involved in light responsiveness
FxaC_3g08090	Box 4	ATTAAT	1590	6	-	part of a conserved DNA module involved in light responsiveness
FxaC_3g14670	Box 4	ATTAAT	158	6	+	part of a conserved DNA module involved in light responsiveness
FxaC_3g14670	Box 4	ATTAAT	1280	6	-	part of a conserved DNA module involved in light responsiveness
FxaC_3g14670	Box 4	ATTAAT	1563	6	-	part of a conserved DNA module involved in light responsiveness
FxaC_3g19990	Box 4	ATTAAT	169	6	+	part of a conserved DNA module involved in light responsiveness
FxaC_3g22060	Box 4	ATTAAT	700	6	+	part of a conserved DNA module involved in light responsiveness
FxaC_3g22060	Box 4	ATTAAT	819	6	+	part of a conserved DNA module involved in light responsiveness
FxaC_3g22060	Box 4	ATTAAT	1673	6	-	part of a conserved DNA module involved in light responsiveness
FxaC_3g29550	Box 4	ATTAAT	925	6	+	part of a conserved DNA module involved in light responsiveness
FxaC_3g29550	Box 4	ATTAAT	1060	6	-	part of a conserved DNA module involved in light responsiveness
FxaC_3g37770	Box 4	ATTAAT	1391	6	-	part of a conserved DNA module involved in light responsiveness
FxaC_3g37770	Box 4	ATTAAT	1421	6	-	part of a conserved DNA module involved in light responsiveness
FxaC_3g37770	Box 4	ATTAAT	1498	6	-	part of a conserved DNA module involved in light responsiveness
FxaC_4g18100	Box 4	ATTAAT	1110	6	-	part of a conserved DNA module involved in light responsiveness
FxaC_4g18100	Box 4	ATTAAT	1233	6	-	part of a conserved DNA module involved in light responsiveness
FxaC_4g18100	Box 4	ATTAAT	1688	6	-	part of a conserved DNA module involved in light responsiveness
FxaC_4g21730	Box 4	ATTAAT	1009	6	-	part of a conserved DNA module involved in light responsiveness
FxaC_4g22440	Box 4	ATTAAT	1581	6	-	part of a conserved DNA module involved in light responsiveness
FxaC_4g32470	Box 4	ATTAAT	1224	6	-	part of a conserved DNA module involved in light responsiveness
FxaC_4g32470	Box 4	ATTAAT	1287	6	-	part of a conserved DNA module involved in light responsiveness
FxaC_4g34790	Box 4	ATTAAT	1624	6	-	part of a conserved DNA module involved in light responsiveness
FxaC_5g01800	Box 4	ATTAAT	713	6	+	part of a conserved DNA module involved in light responsiveness
FxaC_5g21110	Box 4	ATTAAT	483	6	+	part of a conserved DNA module involved in light responsiveness
FxaC_6g19890	Box 4	ATTAAT	638	6	+	part of a conserved DNA module involved in light responsiveness
FxaC_6g19890	Box 4	ATTAAT	836	6	+	part of a conserved DNA module involved in light responsiveness
FxaC_6g38530	Box 4	ATTAAT	432	6	+	part of a conserved DNA module involved in light responsiveness
FxaC_6g38530	Box 4	ATTAAT	1365	6	-	part of a conserved DNA module involved in light responsiveness
FxaC_6g44540	Box 4	ATTAAT	1933	6	-	part of a conserved DNA module involved in light responsiveness
FxaC_7g04250	Box 4	ATTAAT	1385	6	-	part of a conserved DNA module involved in light responsiveness
FxaC_7g14640	Box 4	ATTAAT	27	6	+	part of a conserved DNA module involved in light responsiveness
FxaC_7g14640	Box 4	ATTAAT	228	6	+	part of a conserved DNA module involved in light responsiveness
FxaC_7g14640	Box 4	ATTAAT	652	6	+	part of a conserved DNA module involved in light responsiveness
FxaC_7g34310	Box 4	ATTAAT	470	6	+	part of a conserved DNA module involved in light responsiveness
FxaC_7g34310	Box 4	ATTAAT	783	6	+	part of a conserved DNA module involved in light responsiveness
FxaC_7g39410	Box 4	ATTAAT	576	6	+	part of a conserved DNA module involved in light responsiveness
FxaC_7g39410	Box 4	ATTAAT	847	6	+	part of a conserved DNA module involved in light responsiveness
FxaC_7g39410	Box 4	ATTAAT	1538	6	-	part of a conserved DNA module involved in light responsiveness
FxaC_7g40670	Box 4	ATTAAT	65	6	+	part of a conserved DNA module involved in light responsiveness
FxaC_8g08910	Box 4	ATTAAT	981	6	+	part of a conserved DNA module involved in light responsiveness
FxaC_8g08910	Box 4	ATTAAT	1262	6	-	part of a conserved DNA module involved in light responsiveness
FxaC_8g08910	Box 4	ATTAAT	1934	6	-	part of a conserved DNA module involved in light responsiveness
FxaC_8g13370	Box 4	ATTAAT	443	6	+	part of a conserved DNA module involved in light responsiveness
FxaC_8g13370	Box 4	ATTAAT	763	6	+	part of a conserved DNA module involved in light responsiveness
FxaC_8g13370	Box 4	ATTAAT	1370	6	-	part of a conserved DNA module involved in light responsiveness
FxaC_8g33510	Box 4	ATTAAT	185	6	+	part of a conserved DNA module involved in light responsiveness
FxaC_8g33510	Box 4	ATTAAT	352	6	+	part of a conserved DNA module involved in light responsiveness
FxaC_9g02360	Box 4	ATTAAT	184	6	+	part of a conserved DNA module involved in light responsiveness
FxaC_9g02360	Box 4	ATTAAT	382	6	+	part of a conserved DNA module involved in light responsiveness
FxaC_9g26070	Box 4	ATTAAT	1972	6	-	part of a conserved DNA module involved in light responsiveness
FxaC_10g08150	box S	AGCCACC	520	7	-
FxaC_13g09980	box S	AGCCACC	66	7	+
FxaC_13g21850	box S	AGCCACC	1723	7	-
FxaC_14g14060	box S	AGCCACC	1770	7	-
FxaC_15g14850	box S	AGCCACC	1730	7	-
FxaC_16g18450	box S	AGCCACC	1729	7	-
FxaC_20g18770	box S	AGCCACC	1969	7	+
FxaC_21g43470	box S	AGCCACC	34	7	-
FxaC_25g44530	box S	AGCCACC	1487	7	+
FxaC_25g47280	box S	AGCCACC	387	7	+
FxaC_25g48170	box S	AGCCACC	399	7	+
FxaC_26g09700	box S	AGCCACC	346	7	+
FxaC_26g12830	box S	AGCCACC	1490	7	+
FxaC_27g42820	box S	AGCCACC	517	7	+
FxaC_27g51690	box S	AGCCACC	38	7	+
FxaC_28g09470	box S	AGCCACC	1486	7	+
FxaC_3g29550	box S	AGCCACC	314	7	-
FxaC_4g18100	box S	AGCCACC	651	7	-
FxaC_5g19190	box S	AGCCACC	363	7	-
FxaC_5g21110	box S	AGCCACC	1498	7	+
FxaC_6g19890	box S	AGCCACC	1499	7	+
FxaC_6g21470	box S	AGCCACC	420	7	-
FxaC_7g14640	box S	AGCCACC	1502	7	+
FxaC_7g17610	box S	AGCCACC	408	7	-
FxaC_8g07771	box S	AGCCACC	1094	7	+
FxaC_10g29520	CAT-box	GCCACT	639	6	+	cis-acting regulatory element related to meristem expression
FxaC_10g40370	CAT-box	GCCACT	1744	6	+	cis-acting regulatory element related to meristem expression
FxaC_10g40370	CAT-box	GCCACT	1821	6	+	cis-acting regulatory element related to meristem expression
FxaC_10g40600	CAT-box	GCCACT	310	6	+	cis-acting regulatory element related to meristem expression
FxaC_10g49690	CAT-box	GCCACT	1763	6	+	cis-acting regulatory element related to meristem expression
FxaC_11g46230	CAT-box	GCCACT	1774	6	+	cis-acting regulatory element related to meristem expression
FxaC_12g02000	CAT-box	GCCACT	1787	6	+	cis-acting regulatory element related to meristem expression
FxaC_13g04970	CAT-box	GCCACT	1204	6	+	cis-acting regulatory element related to meristem expression
FxaC_13g21850	CAT-box	GCCACT	511	6	-	cis-acting regulatory element related to meristem expression
FxaC_13g21850	CAT-box	GCCACT	1082	6	-	cis-acting regulatory element related to meristem expression
FxaC_14g14060	CAT-box	GCCACT	1114	6	-	cis-acting regulatory element related to meristem expression
FxaC_15g08620	CAT-box	GCCACT	742	6	+	cis-acting regulatory element related to meristem expression
FxaC_15g14850	CAT-box	GCCACT	1089	6	-	cis-acting regulatory element related to meristem expression
FxaC_15g16590	CAT-box	GCCACT	456	6	-	cis-acting regulatory element related to meristem expression
FxaC_16g18450	CAT-box	GCCACT	1077	6	-	cis-acting regulatory element related to meristem expression
FxaC_16g18450	CAT-box	GCCACT	1083	6	-	cis-acting regulatory element related to meristem expression
FxaC_16g18450	CAT-box	GCCACT	1089	6	-	cis-acting regulatory element related to meristem expression
FxaC_16g23421	CAT-box	GCCACT	426	6	-	cis-acting regulatory element related to meristem expression
FxaC_16g23421	CAT-box	GCCACT	1119	6	+	cis-acting regulatory element related to meristem expression
FxaC_16g27830	CAT-box	GCCACT	728	6	-	cis-acting regulatory element related to meristem expression
FxaC_16g27830	CAT-box	GCCACT	1204	6	+	cis-acting regulatory element related to meristem expression
FxaC_17g05090	CAT-box	GCCACT	127	6	-	cis-acting regulatory element related to meristem expression
FxaC_17g07460	CAT-box	GCCACT	124	6	-	cis-acting regulatory element related to meristem expression
FxaC_18g29200	CAT-box	GCCACT	402	6	+	cis-acting regulatory element related to meristem expression
FxaC_18g41040	CAT-box	GCCACT	311	6	-	cis-acting regulatory element related to meristem expression
FxaC_18g41040	CAT-box	GCCACT	555	6	-	cis-acting regulatory element related to meristem expression
FxaC_19g05820	CAT-box	GCCACT	387	6	-	cis-acting regulatory element related to meristem expression
FxaC_1g08260	CAT-box	GCCACT	246	6	-	cis-acting regulatory element related to meristem expression
FxaC_1g20630	CAT-box	GCCACT	297	6	-	cis-acting regulatory element related to meristem expression
FxaC_20g32420	CAT-box	GCCACT	504	6	-	cis-acting regulatory element related to meristem expression
FxaC_23g20450	CAT-box	GCCACT	338	6	-	cis-acting regulatory element related to meristem expression
FxaC_23g20450	CAT-box	GCCACT	1190	6	+	cis-acting regulatory element related to meristem expression
FxaC_23g49210	CAT-box	GCCACT	885	6	-	cis-acting regulatory element related to meristem expression
FxaC_24g26480	CAT-box	GCCACT	285	6	-	cis-acting regulatory element related to meristem expression
FxaC_24g26480	CAT-box	GCCACT	1149	6	+	cis-acting regulatory element related to meristem expression
FxaC_25g11080	CAT-box	GCCACT	1728	6	+	cis-acting regulatory element related to meristem expression
FxaC_25g31480	CAT-box	GCCACT	742	6	-	cis-acting regulatory element related to meristem expression
FxaC_25g44530	CAT-box	GCCACT	1738	6	-	cis-acting regulatory element related to meristem expression
FxaC_25g59590	CAT-box	GCCACT	232	6	+	cis-acting regulatory element related to meristem expression
FxaC_26g12830	CAT-box	GCCACT	1738	6	-	cis-acting regulatory element related to meristem expression
FxaC_26g31480	CAT-box	GCCACT	1730	6	+	cis-acting regulatory element related to meristem expression
FxaC_27g10300	CAT-box	GCCACT	1732	6	+	cis-acting regulatory element related to meristem expression
FxaC_27g40320	CAT-box	GCCACT	1738	6	-	cis-acting regulatory element related to meristem expression
FxaC_28g04500	CAT-box	GCCACT	172	6	+	cis-acting regulatory element related to meristem expression
FxaC_28g09470	CAT-box	GCCACT	1738	6	-	cis-acting regulatory element related to meristem expression
FxaC_28g30060	CAT-box	GCCACT	1727	6	+	cis-acting regulatory element related to meristem expression
FxaC_28g39860	CAT-box	GCCACT	1727	6	+	cis-acting regulatory element related to meristem expression
FxaC_2g01690	CAT-box	GCCACT	378	6	-	cis-acting regulatory element related to meristem expression
FxaC_3g19990	CAT-box	GCCACT	389	6	-	cis-acting regulatory element related to meristem expression
FxaC_4g32470	CAT-box	GCCACT	270	6	-	cis-acting regulatory element related to meristem expression
FxaC_4g34790	CAT-box	GCCACT	855	6	-	cis-acting regulatory element related to meristem expression
FxaC_5g36980	CAT-box	GCCACT	919	6	+	cis-acting regulatory element related to meristem expression
FxaC_5g36980	CAT-box	GCCACT	1117	6	+	cis-acting regulatory element related to meristem expression
FxaC_7g04250	CAT-box	GCCACT	964	6	+	cis-acting regulatory element related to meristem expression
FxaC_7g04250	CAT-box	GCCACT	1152	6	+	cis-acting regulatory element related to meristem expression
FxaC_7g40670	CAT-box	GCCACT	1505	6	+	cis-acting regulatory element related to meristem expression
FxaC_9g02360	CAT-box	GCCACT	1750	6	+	cis-acting regulatory element related to meristem expression
FxaC_9g12760	CAT-box	GCCACT	1928	6	+	cis-acting regulatory element related to meristem expression
FxaC_9g12760	CAT-box	GCCACT	2005	6	+	cis-acting regulatory element related to meristem expression
FxaC_10g08150	CGTCA-motif	CGTCA	1357	5	+	cis-acting regulatory element involved in the MeJA-responsiveness
FxaC_10g08150	CGTCA-motif	CGTCA	1553	5	+	cis-acting regulatory element involved in the MeJA-responsiveness
FxaC_10g08150	CGTCA-motif	CGTCA	1715	5	+	cis-acting regulatory element involved in the MeJA-responsiveness
FxaC_10g29520	CGTCA-motif	CGTCA	1099	5	-	cis-acting regulatory element involved in the MeJA-responsiveness
FxaC_10g29520	CGTCA-motif	CGTCA	1293	5	-	cis-acting regulatory element involved in the MeJA-responsiveness
FxaC_10g29530	CGTCA-motif	CGTCA	864	5	+	cis-acting regulatory element involved in the MeJA-responsiveness
FxaC_10g29530	CGTCA-motif	CGTCA	1618	5	+	cis-acting regulatory element involved in the MeJA-responsiveness
FxaC_10g40370	CGTCA-motif	CGTCA	33	5	-	cis-acting regulatory element involved in the MeJA-responsiveness
FxaC_10g40370	CGTCA-motif	CGTCA	131	5	-	cis-acting regulatory element involved in the MeJA-responsiveness
FxaC_10g40600	CGTCA-motif	CGTCA	638	5	-	cis-acting regulatory element involved in the MeJA-responsiveness
FxaC_10g40600	CGTCA-motif	CGTCA	1119	5	+	cis-acting regulatory element involved in the MeJA-responsiveness
FxaC_10g40600	CGTCA-motif	CGTCA	1540	5	+	cis-acting regulatory element involved in the MeJA-responsiveness
FxaC_10g43660	CGTCA-motif	CGTCA	734	5	-	cis-acting regulatory element involved in the MeJA-responsiveness
FxaC_10g43660	CGTCA-motif	CGTCA	737	5	+	cis-acting regulatory element involved in the MeJA-responsiveness
FxaC_11g04630	CGTCA-motif	CGTCA	1316	5	+	cis-acting regulatory element involved in the MeJA-responsiveness
FxaC_11g04630	CGTCA-motif	CGTCA	1348	5	+	cis-acting regulatory element involved in the MeJA-responsiveness
FxaC_11g04630	CGTCA-motif	CGTCA	1543	5	+	cis-acting regulatory element involved in the MeJA-responsiveness
FxaC_11g04630	CGTCA-motif	CGTCA	1725	5	+	cis-acting regulatory element involved in the MeJA-responsiveness
FxaC_11g25900	CGTCA-motif	CGTCA	589	5	+	cis-acting regulatory element involved in the MeJA-responsiveness
FxaC_11g25900	CGTCA-motif	CGTCA	866	5	+	cis-acting regulatory element involved in the MeJA-responsiveness
FxaC_11g37120	CGTCA-motif	CGTCA	647	5	+	cis-acting regulatory element involved in the MeJA-responsiveness
FxaC_11g46230	CGTCA-motif	CGTCA	212	5	+	cis-acting regulatory element involved in the MeJA-responsiveness
FxaC_12g01340	CGTCA-motif	CGTCA	964	5	-	cis-acting regulatory element involved in the MeJA-responsiveness
FxaC_12g01340	CGTCA-motif	CGTCA	1238	5	+	cis-acting regulatory element involved in the MeJA-responsiveness
FxaC_12g01340	CGTCA-motif	CGTCA	1854	5	+	cis-acting regulatory element involved in the MeJA-responsiveness
FxaC_12g01340	CGTCA-motif	CGTCA	1864	5	+	cis-acting regulatory element involved in the MeJA-responsiveness
FxaC_12g01340	CGTCA-motif	CGTCA	1894	5	-	cis-acting regulatory element involved in the MeJA-responsiveness
FxaC_12g10820	CGTCA-motif	CGTCA	1099	5	+	cis-acting regulatory element involved in the MeJA-responsiveness
FxaC_12g10820	CGTCA-motif	CGTCA	1521	5	+	cis-acting regulatory element involved in the MeJA-responsiveness
FxaC_12g23890	CGTCA-motif	CGTCA	470	5	-	cis-acting regulatory element involved in the MeJA-responsiveness
FxaC_12g23890	CGTCA-motif	CGTCA	623	5	+	cis-acting regulatory element involved in the MeJA-responsiveness
FxaC_12g23890	CGTCA-motif	CGTCA	665	5	-	cis-acting regulatory element involved in the MeJA-responsiveness
FxaC_12g23890	CGTCA-motif	CGTCA	862	5	-	cis-acting regulatory element involved in the MeJA-responsiveness
FxaC_12g23910	CGTCA-motif	CGTCA	1379	5	-	cis-acting regulatory element involved in the MeJA-responsiveness
FxaC_12g23910	CGTCA-motif	CGTCA	1472	5	+	cis-acting regulatory element involved in the MeJA-responsiveness
FxaC_12g23910	CGTCA-motif	CGTCA	1633	5	+	cis-acting regulatory element involved in the MeJA-responsiveness
FxaC_12g43040	CGTCA-motif	CGTCA	156	5	-	cis-acting regulatory element involved in the MeJA-responsiveness
FxaC_12g43040	CGTCA-motif	CGTCA	303	5	-	cis-acting regulatory element involved in the MeJA-responsiveness
FxaC_12g43040	CGTCA-motif	CGTCA	411	5	-	cis-acting regulatory element involved in the MeJA-responsiveness
FxaC_12g43040	CGTCA-motif	CGTCA	420	5	-	cis-acting regulatory element involved in the MeJA-responsiveness
FxaC_12g43040	CGTCA-motif	CGTCA	1616	5	+	cis-acting regulatory element involved in the MeJA-responsiveness
FxaC_12g43040	CGTCA-motif	CGTCA	1753	5	+	cis-acting regulatory element involved in the MeJA-responsiveness
FxaC_13g04410	CGTCA-motif	CGTCA	1888	5	+	cis-acting regulatory element involved in the MeJA-responsiveness
FxaC_13g04970	CGTCA-motif	CGTCA	733	5	-	cis-acting regulatory element involved in the MeJA-responsiveness
FxaC_13g04970	CGTCA-motif	CGTCA	1346	5	-	cis-acting regulatory element involved in the MeJA-responsiveness
FxaC_13g04970	CGTCA-motif	CGTCA	1658	5	-	cis-acting regulatory element involved in the MeJA-responsiveness
FxaC_13g04970	CGTCA-motif	CGTCA	1731	5	-	cis-acting regulatory element involved in the MeJA-responsiveness
FxaC_13g09980	CGTCA-motif	CGTCA	176	5	+	cis-acting regulatory element involved in the MeJA-responsiveness
FxaC_13g09980	CGTCA-motif	CGTCA	1201	5	+	cis-acting regulatory element involved in the MeJA-responsiveness
FxaC_13g09980	CGTCA-motif	CGTCA	1431	5	-	cis-acting regulatory element involved in the MeJA-responsiveness
FxaC_13g21850	CGTCA-motif	CGTCA	962	5	+	cis-acting regulatory element involved in the MeJA-responsiveness
FxaC_13g21850	CGTCA-motif	CGTCA	1017	5	+	cis-acting regulatory element involved in the MeJA-responsiveness
FxaC_13g21850	CGTCA-motif	CGTCA	1093	5	+	cis-acting regulatory element involved in the MeJA-responsiveness
FxaC_13g53970	CGTCA-motif	CGTCA	769	5	+	cis-acting regulatory element involved in the MeJA-responsiveness
FxaC_14g04440	CGTCA-motif	CGTCA	1507	5	-	cis-acting regulatory element involved in the MeJA-responsiveness
FxaC_14g14060	CGTCA-motif	CGTCA	216	5	+	cis-acting regulatory element involved in the MeJA-responsiveness
FxaC_14g14060	CGTCA-motif	CGTCA	248	5	-	cis-acting regulatory element involved in the MeJA-responsiveness
FxaC_14g14060	CGTCA-motif	CGTCA	971	5	+	cis-acting regulatory element involved in the MeJA-responsiveness
FxaC_14g14060	CGTCA-motif	CGTCA	1061	5	+	cis-acting regulatory element involved in the MeJA-responsiveness
FxaC_14g14060	CGTCA-motif	CGTCA	1125	5	+	cis-acting regulatory element involved in the MeJA-responsiveness
FxaC_14g16170	CGTCA-motif	CGTCA	735	5	+	cis-acting regulatory element involved in the MeJA-responsiveness
FxaC_14g16170	CGTCA-motif	CGTCA	756	5	-	cis-acting regulatory element involved in the MeJA-responsiveness
FxaC_14g16170	CGTCA-motif	CGTCA	859	5	-	cis-acting regulatory element involved in the MeJA-responsiveness
FxaC_15g02810	CGTCA-motif	CGTCA	1878	5	+	cis-acting regulatory element involved in the MeJA-responsiveness
FxaC_15g04290	CGTCA-motif	CGTCA	181	5	+	cis-acting regulatory element involved in the MeJA-responsiveness
FxaC_15g04290	CGTCA-motif	CGTCA	543	5	+	cis-acting regulatory element involved in the MeJA-responsiveness
FxaC_15g04290	CGTCA-motif	CGTCA	1338	5	-	cis-acting regulatory element involved in the MeJA-responsiveness
FxaC_15g04290	CGTCA-motif	CGTCA	1657	5	-	cis-acting regulatory element involved in the MeJA-responsiveness
FxaC_15g04290	CGTCA-motif	CGTCA	1670	5	+	cis-acting regulatory element involved in the MeJA-responsiveness
FxaC_15g08620	CGTCA-motif	CGTCA	452	5	-	cis-acting regulatory element involved in the MeJA-responsiveness
FxaC_15g08620	CGTCA-motif	CGTCA	463	5	-	cis-acting regulatory element involved in the MeJA-responsiveness
FxaC_15g08620	CGTCA-motif	CGTCA	1093	5	-	cis-acting regulatory element involved in the MeJA-responsiveness
FxaC_15g14850	CGTCA-motif	CGTCA	303	5	+	cis-acting regulatory element involved in the MeJA-responsiveness
FxaC_15g14850	CGTCA-motif	CGTCA	983	5	+	cis-acting regulatory element involved in the MeJA-responsiveness
FxaC_15g14850	CGTCA-motif	CGTCA	1100	5	+	cis-acting regulatory element involved in the MeJA-responsiveness
FxaC_15g16590	CGTCA-motif	CGTCA	346	5	-	cis-acting regulatory element involved in the MeJA-responsiveness
FxaC_15g16590	CGTCA-motif	CGTCA	355	5	+	cis-acting regulatory element involved in the MeJA-responsiveness
FxaC_15g16590	CGTCA-motif	CGTCA	850	5	+	cis-acting regulatory element involved in the MeJA-responsiveness
FxaC_15g16590	CGTCA-motif	CGTCA	857	5	+	cis-acting regulatory element involved in the MeJA-responsiveness
FxaC_15g16590	CGTCA-motif	CGTCA	1073	5	-	cis-acting regulatory element involved in the MeJA-responsiveness
FxaC_16g18450	CGTCA-motif	CGTCA	298	5	+	cis-acting regulatory element involved in the MeJA-responsiveness
FxaC_16g18450	CGTCA-motif	CGTCA	544	5	-	cis-acting regulatory element involved in the MeJA-responsiveness
FxaC_16g18450	CGTCA-motif	CGTCA	969	5	+	cis-acting regulatory element involved in the MeJA-responsiveness
FxaC_16g18450	CGTCA-motif	CGTCA	1100	5	+	cis-acting regulatory element involved in the MeJA-responsiveness
FxaC_16g23421	CGTCA-motif	CGTCA	481	5	-	cis-acting regulatory element involved in the MeJA-responsiveness
FxaC_16g23421	CGTCA-motif	CGTCA	1610	5	+	cis-acting regulatory element involved in the MeJA-responsiveness
FxaC_16g27830	CGTCA-motif	CGTCA	1343	5	-	cis-acting regulatory element involved in the MeJA-responsiveness
FxaC_16g27830	CGTCA-motif	CGTCA	1654	5	-	cis-acting regulatory element involved in the MeJA-responsiveness
FxaC_16g27830	CGTCA-motif	CGTCA	1727	5	-	cis-acting regulatory element involved in the MeJA-responsiveness
FxaC_16g29220	CGTCA-motif	CGTCA	1889	5	+	cis-acting regulatory element involved in the MeJA-responsiveness
FxaC_17g05090	CGTCA-motif	CGTCA	199	5	+	cis-acting regulatory element involved in the MeJA-responsiveness
FxaC_17g05090	CGTCA-motif	CGTCA	345	5	+	cis-acting regulatory element involved in the MeJA-responsiveness
FxaC_17g05090	CGTCA-motif	CGTCA	1864	5	+	cis-acting regulatory element involved in the MeJA-responsiveness
FxaC_17g07460	CGTCA-motif	CGTCA	1863	5	+	cis-acting regulatory element involved in the MeJA-responsiveness
FxaC_17g21420	CGTCA-motif	CGTCA	228	5	+	cis-acting regulatory element involved in the MeJA-responsiveness
FxaC_17g21420	CGTCA-motif	CGTCA	1204	5	-	cis-acting regulatory element involved in the MeJA-responsiveness
FxaC_17g21420	CGTCA-motif	CGTCA	1306	5	-	cis-acting regulatory element involved in the MeJA-responsiveness
FxaC_17g21420	CGTCA-motif	CGTCA	1459	5	-	cis-acting regulatory element involved in the MeJA-responsiveness
FxaC_17g21420	CGTCA-motif	CGTCA	1468	5	-	cis-acting regulatory element involved in the MeJA-responsiveness
FxaC_17g21420	CGTCA-motif	CGTCA	1625	5	-	cis-acting regulatory element involved in the MeJA-responsiveness
FxaC_17g21420	CGTCA-motif	CGTCA	1678	5	+	cis-acting regulatory element involved in the MeJA-responsiveness
FxaC_17g34460	CGTCA-motif	CGTCA	574	5	+	cis-acting regulatory element involved in the MeJA-responsiveness
FxaC_17g34460	CGTCA-motif	CGTCA	1314	5	+	cis-acting regulatory element involved in the MeJA-responsiveness
FxaC_17g42120	CGTCA-motif	CGTCA	1509	5	-	cis-acting regulatory element involved in the MeJA-responsiveness
FxaC_17g42120	CGTCA-motif	CGTCA	1554	5	+	cis-acting regulatory element involved in the MeJA-responsiveness
FxaC_18g13960	CGTCA-motif	CGTCA	160	5	+	cis-acting regulatory element involved in the MeJA-responsiveness
FxaC_18g13960	CGTCA-motif	CGTCA	827	5	+	cis-acting regulatory element involved in the MeJA-responsiveness
FxaC_18g13960	CGTCA-motif	CGTCA	924	5	+	cis-acting regulatory element involved in the MeJA-responsiveness
FxaC_18g13960	CGTCA-motif	CGTCA	1236	5	-	cis-acting regulatory element involved in the MeJA-responsiveness
FxaC_18g13960	CGTCA-motif	CGTCA	1520	5	-	cis-acting regulatory element involved in the MeJA-responsiveness
FxaC_18g18060	CGTCA-motif	CGTCA	822	5	-	cis-acting regulatory element involved in the MeJA-responsiveness
FxaC_18g18060	CGTCA-motif	CGTCA	864	5	+	cis-acting regulatory element involved in the MeJA-responsiveness
FxaC_18g18060	CGTCA-motif	CGTCA	1314	5	+	cis-acting regulatory element involved in the MeJA-responsiveness
FxaC_18g27330	CGTCA-motif	CGTCA	205	5	-	cis-acting regulatory element involved in the MeJA-responsiveness
FxaC_18g27330	CGTCA-motif	CGTCA	1625	5	+	cis-acting regulatory element involved in the MeJA-responsiveness
FxaC_18g27330	CGTCA-motif	CGTCA	1730	5	-	cis-acting regulatory element involved in the MeJA-responsiveness
FxaC_18g29200	CGTCA-motif	CGTCA	479	5	+	cis-acting regulatory element involved in the MeJA-responsiveness
FxaC_18g41040	CGTCA-motif	CGTCA	782	5	+	cis-acting regulatory element involved in the MeJA-responsiveness
FxaC_19g05820	CGTCA-motif	CGTCA	809	5	+	cis-acting regulatory element involved in the MeJA-responsiveness
FxaC_19g05820	CGTCA-motif	CGTCA	1863	5	+	cis-acting regulatory element involved in the MeJA-responsiveness
FxaC_19g16130	CGTCA-motif	CGTCA	188	5	-	cis-acting regulatory element involved in the MeJA-responsiveness
FxaC_19g16130	CGTCA-motif	CGTCA	1619	5	+	cis-acting regulatory element involved in the MeJA-responsiveness
FxaC_19g16130	CGTCA-motif	CGTCA	1729	5	-	cis-acting regulatory element involved in the MeJA-responsiveness
FxaC_19g25440	CGTCA-motif	CGTCA	1314	5	+	cis-acting regulatory element involved in the MeJA-responsiveness
FxaC_1g08260	CGTCA-motif	CGTCA	205	5	-	cis-acting regulatory element involved in the MeJA-responsiveness
FxaC_1g08260	CGTCA-motif	CGTCA	303	5	-	cis-acting regulatory element involved in the MeJA-responsiveness
FxaC_1g08260	CGTCA-motif	CGTCA	386	5	+	cis-acting regulatory element involved in the MeJA-respons
FxaC_1g14850	CGTCA-motif	CGTCA	1010	5	-	cis-acting regulatory element involved in the MeJA-responsiveness
FxaC_1g14850	CGTCA-motif	CGTCA	1279	5	+	cis-acting regulatory element involved in the MeJA-responsiveness
FxaC_1g14850	CGTCA-motif	CGTCA	1328	5	-	cis-acting regulatory element involved in the MeJA-responsiveness
FxaC_1g20630	CGTCA-motif	CGTCA	533	5	+	cis-acting regulatory element involved in the MeJA-responsiveness
FxaC_1g20630	CGTCA-motif	CGTCA	672	5	+	cis-acting regulatory element involved in the MeJA-responsiveness
FxaC_1g20630	CGTCA-motif	CGTCA	853	5	-	cis-acting regulatory element involved in the MeJA-responsiveness
FxaC_1g22561	CGTCA-motif	CGTCA	422	5	+	cis-acting regulatory element involved in the MeJA-responsiveness
FxaC_1g22561	CGTCA-motif	CGTCA	1174	5	+	cis-acting regulatory element involved in the MeJA-responsiveness
FxaC_1g22561	CGTCA-motif	CGTCA	1414	5	+	cis-acting regulatory element involved in the MeJA-responsiveness
FxaC_1g36490	CGTCA-motif	CGTCA	132	5	+	cis-acting regulatory element involved in the MeJA-responsiveness
FxaC_1g36490	CGTCA-motif	CGTCA	1455	5	-	cis-acting regulatory element involved in the MeJA-responsiveness
FxaC_20g18770	CGTCA-motif	CGTCA	1644	5	-	cis-acting regulatory element involved in the MeJA-responsiveness
FxaC_20g28830	CGTCA-motif	CGTCA	968	5	-	cis-acting regulatory element involved in the MeJA-responsiveness
FxaC_20g28830	CGTCA-motif	CGTCA	1406	5	-	cis-acting regulatory element involved in the MeJA-responsiveness
FxaC_20g32420	CGTCA-motif	CGTCA	365	5	-	cis-acting regulatory element involved in the MeJA-responsiveness
FxaC_20g32420	CGTCA-motif	CGTCA	1534	5	-	cis-acting regulatory element involved in the MeJA-responsiveness
FxaC_20g32420	CGTCA-motif	CGTCA	1574	5	+	cis-acting regulatory element involved in the MeJA-responsiveness
FxaC_21g43470	CGTCA-motif	CGTCA	966	5	+	cis-acting regulatory element involved in the MeJA-responsiveness
FxaC_21g43470	CGTCA-motif	CGTCA	1878	5	+	cis-acting regulatory element involved in the MeJA-responsiveness
FxaC_22g39360	CGTCA-motif	CGTCA	1393	5	+	cis-acting regulatory element involved in the MeJA-responsiveness
FxaC_22g39410	CGTCA-motif	CGTCA	19	5	+	cis-acting regulatory element involved in the MeJA-responsiveness
FxaC_22g39410	CGTCA-motif	CGTCA	1009	5	+	cis-acting regulatory element involved in the MeJA-responsiveness
FxaC_22g39410	CGTCA-motif	CGTCA	1021	5	+	cis-acting regulatory element involved in the MeJA-responsiveness
FxaC_22g39410	CGTCA-motif	CGTCA	1036	5	-	cis-acting regulatory element involved in the MeJA-responsiveness
FxaC_22g39410	CGTCA-motif	CGTCA	1274	5	+	cis-acting regulatory element involved in the MeJA-responsiveness
FxaC_22g39410	CGTCA-motif	CGTCA	1295	5	+	cis-acting regulatory element involved in the MeJA-responsiveness
FxaC_22g41890	CGTCA-motif	CGTCA	1393	5	+	cis-acting regulatory element involved in the MeJA-responsiveness
FxaC_23g20450	CGTCA-motif	CGTCA	309	5	-	cis-acting regulatory element involved in the MeJA-responsiveness
FxaC_23g20450	CGTCA-motif	CGTCA	360	5	+	cis-acting regulatory element involved in the MeJA-responsiveness
FxaC_23g49210	CGTCA-motif	CGTCA	1632	5	+	cis-acting regulatory element involved in the MeJA-responsiveness
FxaC_24g06270	CGTCA-motif	CGTCA	1435	5	-	cis-acting regulatory element involved in the MeJA-responsiveness
FxaC_24g06270	CGTCA-motif	CGTCA	1667	5	-	cis-acting regulatory element involved in the MeJA-responsiveness
FxaC_24g06270	CGTCA-motif	CGTCA	1824	5	+	cis-acting regulatory element involved in the MeJA-responsiveness
FxaC_24g26480	CGTCA-motif	CGTCA	256	5	-	cis-acting regulatory element involved in the MeJA-responsiveness
FxaC_25g11080	CGTCA-motif	CGTCA	377	5	-	cis-acting regulatory element involved in the MeJA-responsiveness
FxaC_25g11080	CGTCA-motif	CGTCA	681	5	+	cis-acting regulatory element involved in the MeJA-responsiveness
FxaC_25g11080	CGTCA-motif	CGTCA	882	5	+	cis-acting regulatory element involved in the MeJA-responsiveness
FxaC_25g20000	CGTCA-motif	CGTCA	767	5	-	cis-acting regulatory element involved in the MeJA-responsiveness
FxaC_25g20000	CGTCA-motif	CGTCA	860	5	-	cis-acting regulatory element involved in the MeJA-responsiveness
FxaC_25g20000	CGTCA-motif	CGTCA	1290	5	-	cis-acting regulatory element involved in the MeJA-responsiveness
FxaC_25g23220	CGTCA-motif	CGTCA	117	5	-	cis-acting regulatory element involved in the MeJA-responsiveness
FxaC_25g31480	CGTCA-motif	CGTCA	837	5	-	cis-acting regulatory element involved in the MeJA-responsiveness
FxaC_25g31480	CGTCA-motif	CGTCA	873	5	-	cis-acting regulatory element involved in the MeJA-responsiveness
FxaC_25g31480	CGTCA-motif	CGTCA	1278	5	-	cis-acting regulatory element involved in the MeJA-responsiveness
FxaC_25g34680	CGTCA-motif	CGTCA	127	5	-	cis-acting regulatory element involved in the MeJA-responsiveness
FxaC_25g34680	CGTCA-motif	CGTCA	389	5	-	cis-acting regulatory element involved in the MeJA-responsiveness
FxaC_25g36800	CGTCA-motif	CGTCA	305	5	+	cis-acting regulatory element involved in the MeJA-responsiveness
FxaC_25g36800	CGTCA-motif	CGTCA	1611	5	+	cis-acting regulatory element involved in the MeJA-responsiveness
FxaC_25g44530	CGTCA-motif	CGTCA	952	5	+	cis-acting regulatory element involved in the MeJA-responsiveness
FxaC_25g47280	CGTCA-motif	CGTCA	619	5	-	cis-acting regulatory element involved in the MeJA-responsiveness
FxaC_25g47280	CGTCA-motif	CGTCA	1219	5	+	cis-acting regulatory element involved in the MeJA-responsiveness
FxaC_25g48170	CGTCA-motif	CGTCA	620	5	-	cis-acting regulatory element involved in the MeJA-responsiveness
FxaC_25g48170	CGTCA-motif	CGTCA	767	5	-	cis-acting regulatory element involved in the MeJA-responsiveness
FxaC_25g48170	CGTCA-motif	CGTCA	1215	5	+	cis-acting regulatory element involved in the MeJA-responsiveness
FxaC_25g51630	CGTCA-motif	CGTCA	1844	5	-	cis-acting regulatory element involved in the MeJA-responsiveness
FxaC_25g54290	CGTCA-motif	CGTCA	997	5	-	cis-acting regulatory element involved in the MeJA-responsiveness
FxaC_25g54290	CGTCA-motif	CGTCA	1357	5	+	cis-acting regulatory element involved in the MeJA-responsiveness
FxaC_25g59590	CGTCA-motif	CGTCA	333	5	+	cis-acting regulatory element involved in the MeJA-responsiveness
FxaC_25g59590	CGTCA-motif	CGTCA	1632	5	-	cis-acting regulatory element involved in the MeJA-responsiveness
FxaC_26g00660	CGTCA-motif	CGTCA	318	5	+	cis-acting regulatory element involved in the MeJA-responsiveness
FxaC_26g00660	CGTCA-motif	CGTCA	1500	5	+	cis-acting regulatory element involved in the MeJA-responsiveness
FxaC_26g00660	CGTCA-motif	CGTCA	1643	5	-	cis-acting regulatory element involved in the MeJA-responsiveness
FxaC_26g04350	CGTCA-motif	CGTCA	844	5	-	cis-acting regulatory element involved in the MeJA-responsiveness
FxaC_26g09700	CGTCA-motif	CGTCA	590	5	-	cis-acting regulatory element involved in the MeJA-responsiveness
FxaC_26g09700	CGTCA-motif	CGTCA	737	5	-	cis-acting regulatory element involved in the MeJA-responsiveness
FxaC_26g09700	CGTCA-motif	CGTCA	1216	5	+	cis-acting regulatory element involved in the MeJA-responsiveness
FxaC_26g18650	CGTCA-motif	CGTCA	24	5	+	cis-acting regulatory element involved in the MeJA-responsiveness
FxaC_26g18650	CGTCA-motif	CGTCA	550	5	+	cis-acting regulatory element involved in the MeJA-responsiveness
FxaC_26g23720	CGTCA-motif	CGTCA	1140	5	+	cis-acting regulatory element involved in the MeJA-responsiveness
FxaC_26g23720	CGTCA-motif	CGTCA	1397	5	-	cis-acting regulatory element involved in the MeJA-responsiveness
FxaC_26g31480	CGTCA-motif	CGTCA	712	5	+	cis-acting regulatory element involved in the MeJA-responsiveness
FxaC_26g31480	CGTCA-motif	CGTCA	802	5	+	cis-acting regulatory element involved in the MeJA-responsiveness
FxaC_27g10300	CGTCA-motif	CGTCA	663	5	+	cis-acting regulatory element involved in the MeJA-responsiveness
FxaC_27g23980	CGTCA-motif	CGTCA	654	5	+	cis-acting regulatory element involved in the MeJA-responsiveness
FxaC_27g23980	CGTCA-motif	CGTCA	834	5	+	cis-acting regulatory element involved in the MeJA-responsiveness
FxaC_27g23980	CGTCA-motif	CGTCA	887	5	-	cis-acting regulatory element involved in the MeJA-responsiveness
FxaC_27g23980	CGTCA-motif	CGTCA	1300	5	-	cis-acting regulatory element involved in the MeJA-responsiveness
FxaC_27g26400	CGTCA-motif	CGTCA	1298	5	-	cis-acting regulatory element involved in the MeJA-responsiveness
FxaC_27g30980	CGTCA-motif	CGTCA	159	5	+	cis-acting regulatory element involved in the MeJA-responsiveness
FxaC_27g30980	CGTCA-motif	CGTCA	420	5	-	cis-acting regulatory element involved in the MeJA-responsiveness
FxaC_27g30980	CGTCA-motif	CGTCA	709	5	+	cis-acting regulatory element involved in the MeJA-responsiveness
FxaC_27g30980	CGTCA-motif	CGTCA	1069	5	+	cis-acting regulatory element involved in the MeJA-responsiveness
FxaC_27g30980	CGTCA-motif	CGTCA	1576	5	+	cis-acting regulatory element involved in the MeJA-responsiveness
FxaC_27g34810	CGTCA-motif	CGTCA	127	5	+	cis-acting regulatory element involved in the MeJA-responsiveness
FxaC_27g34810	CGTCA-motif	CGTCA	388	5	-	cis-acting regulatory element involved in the MeJA-responsiveness
FxaC_27g34810	CGTCA-motif	CGTCA	1069	5	+	cis-acting regulatory element involved in the MeJA-responsiveness
FxaC_27g34810	CGTCA-motif	CGTCA	1576	5	+	cis-acting regulatory element involved in the MeJA-responsiveness
FxaC_27g42820	CGTCA-motif	CGTCA	1215	5	+	cis-acting regulatory element involved in the MeJA-responsiveness
FxaC_27g48390	CGTCA-motif	CGTCA	194	5	+	cis-acting regulatory element involved in the MeJA-responsiveness
FxaC_27g48390	CGTCA-motif	CGTCA	928	5	-	cis-acting regulatory element involved in the MeJA-responsiveness
FxaC_28g01830	CGTCA-motif	CGTCA	338	5	-	cis-acting regulatory element involved in the MeJA-responsiveness
FxaC_28g04500	CGTCA-motif	CGTCA	273	5	+	cis-acting regulatory element involved in the MeJA-responsiveness
FxaC_28g04500	CGTCA-motif	CGTCA	473	5	+	cis-acting regulatory element involved in the MeJA-responsiveness
FxaC_28g04500	CGTCA-motif	CGTCA	1466	5	-	cis-acting regulatory element involved in the MeJA-responsiveness
FxaC_28g04500	CGTCA-motif	CGTCA	1621	5	-	cis-acting regulatory element involved in the MeJA-responsiveness
FxaC_28g07180	CGTCA-motif	CGTCA	210	5	-	cis-acting regulatory element involved in the MeJA-responsiveness
FxaC_28g07180	CGTCA-motif	CGTCA	354	5	-	cis-acting regulatory element involved in the MeJA-responsiveness
FxaC_28g07180	CGTCA-motif	CGTCA	823	5	+	cis-acting regulatory element involved in the MeJA-responsiveness
FxaC_28g09470	CGTCA-motif	CGTCA	1371	5	+	cis-acting regulatory element involved in the MeJA-responsiveness
FxaC_28g17390	CGTCA-motif	CGTCA	1576	5	+	cis-acting regulatory element involved in the MeJA-responsiveness
FxaC_28g22510	CGTCA-motif	CGTCA	1226	5	-	cis-acting regulatory element involved in the MeJA-responsiveness
FxaC_28g30060	CGTCA-motif	CGTCA	186	5	+	cis-acting regulatory element involved in the MeJA-responsiveness
FxaC_28g30060	CGTCA-motif	CGTCA	318	5	+	cis-acting regulatory element involved in the MeJA-responsiveness
FxaC_28g30060	CGTCA-motif	CGTCA	979	5	+	cis-acting regulatory element involved in the MeJA-responsiveness
FxaC_28g30060	CGTCA-motif	CGTCA	1411	5	+	cis-acting regulatory element involved in the MeJA-responsiveness
FxaC_28g39860	CGTCA-motif	CGTCA	24	5	-	cis-acting regulatory element involved in the MeJA-responsiveness
FxaC_28g39860	CGTCA-motif	CGTCA	333	5	+	cis-acting regulatory element involved in the MeJA-responsiveness
FxaC_28g39860	CGTCA-motif	CGTCA	450	5	+	cis-acting regulatory element involved in the MeJA-responsiveness
FxaC_28g39860	CGTCA-motif	CGTCA	975	5	+	cis-acting regulatory element involved in the MeJA-responsiveness
FxaC_28g39860	CGTCA-motif	CGTCA	1411	5	+	cis-acting regulatory element involved in the MeJA-responsiveness
FxaC_2g01690	CGTCA-motif	CGTCA	131	5	-	cis-acting regulatory element involved in the MeJA-responsiveness
FxaC_2g01690	CGTCA-motif	CGTCA	340	5	-	cis-acting regulatory element involved in the MeJA-responsiveness
FxaC_2g01690	CGTCA-motif	CGTCA	517	5	+	cis-acting regulatory element involved in the MeJA-responsiveness
FxaC_2g01690	CGTCA-motif	CGTCA	1540	5	-	cis-acting regulatory element involved in the MeJA-responsiveness
FxaC_2g01690	CGTCA-motif	CGTCA	1776	5	+	cis-acting regulatory element involved in the MeJA-responsiveness
FxaC_2g01690	CGTCA-motif	CGTCA	1876	5	-	cis-acting regulatory element involved in the MeJA-responsiveness
FxaC_2g06170	CGTCA-motif	CGTCA	100	5	+	cis-acting regulatory element involved in the MeJA-responsiveness
FxaC_2g18741	CGTCA-motif	CGTCA	1011	5	-	cis-acting regulatory element involved in the MeJA-responsiveness
FxaC_2g18741	CGTCA-motif	CGTCA	1278	5	+	cis-acting regulatory element involved in the MeJA-responsiveness
FxaC_2g18741	CGTCA-motif	CGTCA	1327	5	-	cis-acting regulatory element involved in the MeJA-responsiveness
FxaC_2g24290	CGTCA-motif	CGTCA	615	5	+	cis-acting regulatory element involved in the MeJA-responsiveness
FxaC_2g24290	CGTCA-motif	CGTCA	754	5	+	cis-acting regulatory element involved in the MeJA-responsiveness
FxaC_2g26231	CGTCA-motif	CGTCA	192	5	-	cis-acting regulatory element involved in the MeJA-responsiveness
FxaC_2g26231	CGTCA-motif	CGTCA	1411	5	+	cis-acting regulatory element involved in the MeJA-responsiveness
FxaC_2g39720	CGTCA-motif	CGTCA	639	5	-	cis-acting regulatory element involved in the MeJA-responsiveness
FxaC_2g39720	CGTCA-motif	CGTCA	965	5	-	cis-acting regulatory element involved in the MeJA-responsiveness
FxaC_3g08090	CGTCA-motif	CGTCA	1754	5	+	cis-acting regulatory element involved in the MeJA-responsiveness
FxaC_3g08090	CGTCA-motif	CGTCA	1867	5	-	cis-acting regulatory element involved in the MeJA-responsiveness
FxaC_3g14670	CGTCA-motif	CGTCA	832	5	-	cis-acting regulatory element involved in the MeJA-responsiveness
FxaC_3g19990	CGTCA-motif	CGTCA	750	5	+	cis-acting regulatory element involved in the MeJA-responsiveness
FxaC_3g22060	CGTCA-motif	CGTCA	448	5	+	cis-acting regulatory element involved in the MeJA-responsiveness
FxaC_3g22060	CGTCA-motif	CGTCA	1180	5	+	cis-acting regulatory element involved in the MeJA-responsiveness
FxaC_3g22060	CGTCA-motif	CGTCA	1424	5	+	cis-acting regulatory element involved in the MeJA-responsiveness
FxaC_4g18100	CGTCA-motif	CGTCA	1444	5	+	cis-acting regulatory element involved in the MeJA-responsiveness
FxaC_4g21730	CGTCA-motif	CGTCA	209	5	+	cis-acting regulatory element involved in the MeJA-responsiveness
FxaC_4g22440	CGTCA-motif	CGTCA	1039	5	-	cis-acting regulatory element involved in the MeJA-responsiveness
FxaC_4g22440	CGTCA-motif	CGTCA	1291	5	+	cis-acting regulatory element involved in the MeJA-responsiveness
FxaC_4g22440	CGTCA-motif	CGTCA	1618	5	-	cis-acting regulatory element involved in the MeJA-responsiveness
FxaC_4g32470	CGTCA-motif	CGTCA	232	5	-	cis-acting regulatory element involved in the MeJA-responsiveness
FxaC_4g32470	CGTCA-motif	CGTCA	410	5	+	cis-acting regulatory element involved in the MeJA-responsiveness
FxaC_4g32470	CGTCA-motif	CGTCA	1754	5	+	cis-acting regulatory element involved in the MeJA-responsiveness
FxaC_4g32470	CGTCA-motif	CGTCA	1866	5	-	cis-acting regulatory element involved in the MeJA-responsiveness
FxaC_5g01800	CGTCA-motif	CGTCA	637	5	+	cis-acting regulatory element involved in the MeJA-responsiveness
FxaC_5g01800	CGTCA-motif	CGTCA	1412	5	+	cis-acting regulatory element involved in the MeJA-responsiveness
FxaC_5g19190	CGTCA-motif	CGTCA	427	5	+	cis-acting regulatory element involved in the MeJA-responsiveness
FxaC_5g19190	CGTCA-motif	CGTCA	825	5	+	cis-acting regulatory element involved in the MeJA-responsiveness
FxaC_5g19190	CGTCA-motif	CGTCA	1625	5	-	cis-acting regulatory element involved in the MeJA-responsiveness
FxaC_5g19190	CGTCA-motif	CGTCA	1685	5	-	cis-acting regulatory element involved in the MeJA-responsiveness
FxaC_5g21110	CGTCA-motif	CGTCA	475	5	-	cis-acting regulatory element involved in the MeJA-responsiveness
FxaC_5g21110	CGTCA-motif	CGTCA	1537	5	+	cis-acting regulatory element involved in the MeJA-responsiveness
FxaC_5g21110	CGTCA-motif	CGTCA	1597	5	+	cis-acting regulatory element involved in the MeJA-responsiveness
FxaC_5g21110	CGTCA-motif	CGTCA	1620	5	+	cis-acting regulatory element involved in the MeJA-responsiveness
FxaC_5g36980	CGTCA-motif	CGTCA	1507	5	+	cis-acting regulatory element involved in the MeJA-responsiveness
FxaC_6g19890	CGTCA-motif	CGTCA	1538	5	+	cis-acting regulatory element involved in the MeJA-responsiveness
FxaC_6g19890	CGTCA-motif	CGTCA	1621	5	+	cis-acting regulatory element involved in the MeJA-responsiveness
FxaC_6g21470	CGTCA-motif	CGTCA	474	5	+	cis-acting regulatory element involved in the MeJA-responsiveness
FxaC_6g21470	CGTCA-motif	CGTCA	833	5	+	cis-acting regulatory element involved in the MeJA-responsiveness
FxaC_6g21470	CGTCA-motif	CGTCA	841	5	+	cis-acting regulatory element involved in the MeJA-responsiveness
FxaC_6g21470	CGTCA-motif	CGTCA	1626	5	-	cis-acting regulatory element involved in the MeJA-responsiveness
FxaC_6g21470	CGTCA-motif	CGTCA	1686	5	-	cis-acting regulatory element involved in the MeJA-responsiveness
FxaC_6g38530	CGTCA-motif	CGTCA	458	5	-	cis-acting regulatory element involved in the MeJA-responsiveness
FxaC_6g44540	CGTCA-motif	CGTCA	245	5	+	cis-acting regulatory element involved in the MeJA-responsiveness
FxaC_6g44540	CGTCA-motif	CGTCA	993	5	-	cis-acting regulatory element involved in the MeJA-responsiveness
FxaC_7g14640	CGTCA-motif	CGTCA	1541	5	+	cis-acting regulatory element involved in the MeJA-responsiveness
FxaC_7g14640	CGTCA-motif	CGTCA	1601	5	+	cis-acting regulatory element involved in the MeJA-responsiveness
FxaC_7g14640	CGTCA-motif	CGTCA	1624	5	+	cis-acting regulatory element involved in the MeJA-responsiveness
FxaC_7g17610	CGTCA-motif	CGTCA	469	5	+	cis-acting regulatory element involved in the MeJA-responsiveness
FxaC_7g17610	CGTCA-motif	CGTCA	842	5	+	cis-acting regulatory element involved in the MeJA-responsiveness
FxaC_7g17610	CGTCA-motif	CGTCA	1635	5	-	cis-acting regulatory element involved in the MeJA-responsiveness
FxaC_7g34310	CGTCA-motif	CGTCA	1432	5	+	cis-acting regulatory element involved in the MeJA-responsiveness
FxaC_7g39410	CGTCA-motif	CGTCA	1489	5	+	cis-acting regulatory element involved in the MeJA-responsiveness
FxaC_7g40670	CGTCA-motif	CGTCA	1238	5	-	cis-acting regulatory element involved in the MeJA-responsiveness
FxaC_7g40670	CGTCA-motif	CGTCA	1241	5	+	cis-acting regulatory element involved in the MeJA-responsiveness
FxaC_7g40670	CGTCA-motif	CGTCA	1733	5	-	cis-acting regulatory element involved in the MeJA-responsiveness
FxaC_7g40670	CGTCA-motif	CGTCA	1807	5	-	cis-acting regulatory element involved in the MeJA-responsiveness
FxaC_8g07771	CGTCA-motif	CGTCA	77	5	-	cis-acting regulatory element involved in the MeJA-responsiveness
FxaC_8g08910	CGTCA-motif	CGTCA	356	5	-	cis-acting regulatory element involved in the MeJA-responsiveness
FxaC_8g08910	CGTCA-motif	CGTCA	1881	5	+	cis-acting regulatory element involved in the MeJA-responsiveness
FxaC_8g13370	CGTCA-motif	CGTCA	1412	5	+	cis-acting regulatory element involved in the MeJA-responsiveness
FxaC_8g33510	CGTCA-motif	CGTCA	551	5	-	cis-acting regulatory element involved in the MeJA-responsiveness
FxaC_9g12760	CGTCA-motif	CGTCA	26	5	-	cis-acting regulatory element involved in the MeJA-responsiveness
FxaC_9g12760	CGTCA-motif	CGTCA	896	5	-	cis-acting regulatory element involved in the MeJA-responsiveness
FxaC_9g26070	CGTCA-motif	CGTCA	540	5	-	cis-acting regulatory element involved in the MeJA-responsiveness
FxaC_9g26070	CGTCA-motif	CGTCA	1058	5	-	cis-acting regulatory element involved in the MeJA-responsiveness
FxaC_9g47540	CGTCA-motif	CGTCA	1314	5	+	cis-acting regulatory element involved in the MeJA-responsiveness
FxaC_9g47540	CGTCA-motif	CGTCA	1565	5	+	cis-acting regulatory element involved in the MeJA-responsiveness
FxaC_9g47540	CGTCA-motif	CGTCA	1729	5	+	cis-acting regulatory element involved in the MeJA-responsiveness
FxaC_10g49690	circadian	CAAAGATATC	1341	9	-	cis-acting regulatory element involved in circadian control
FxaC_11g46230	circadian	CAAAGATATC	1362	9	-	cis-acting regulatory element involved in circadian control
FxaC_12g02000	circadian	CAAAGATATC	1374	9	-	cis-acting regulatory element involved in circadian control
FxaC_14g16170	circadian	CAAAGATATC	1243	9	+	cis-acting regulatory element involved in circadian control
FxaC_15g16590	circadian	CAAAGATATC	1244	9	+	cis-acting regulatory element involved in circadian control
FxaC_17g05090	circadian	CAAAGATATC	1260	9	+	cis-acting regulatory element involved in circadian control
FxaC_17g07460	circadian	CAAAGATATC	1265	9	+	cis-acting regulatory element involved in circadian control
FxaC_17g34460	circadian	CAAAGATATC	579	9	+	cis-acting regulatory element involved in circadian control
FxaC_17g42120	circadian	CAAAGATATC	1392	9	-	cis-acting regulatory element involved in circadian control
FxaC_19g25440	circadian	CAAAGATATC	787	9	-	cis-acting regulatory element involved in circadian control
FxaC_1g19370	circadian	CAAAGATATC	1563	10	-	cis-acting regulatory element involved in circadian control
FxaC_1g20630	circadian	CAAAGATATC	512	9	+	cis-acting regulatory element involved in circadian control
FxaC_24g26480	circadian	CAAAGATATC	568	9	+	cis-acting regulatory element involved in circadian control
FxaC_27g10300	circadian	CAAAGATATC	279	9	-	cis-acting regulatory element involved in circadian control
FxaC_27g23980	circadian	CAAAGATATC	460	9	-	cis-acting regulatory element involved in circadian control
FxaC_2g22990	circadian	CAAAGATATC	1563	10	-	cis-acting regulatory element involved in circadian control
FxaC_2g24290	circadian	CAAAGATATC	594	9	+	cis-acting regulatory element involved in circadian control
FxaC_2g24290	circadian	CAAAGATATC	1980	9	-	cis-acting regulatory element involved in circadian control
FxaC_3g19990	circadian	CAAAGATATC	604	9	+	cis-acting regulatory element involved in circadian control
FxaC_3g19990	circadian	CAAAGATATC	1980	9	-	cis-acting regulatory element involved in circadian control
FxaC_4g21730	circadian	CAAAGATATC	1563	10	-	cis-acting regulatory element involved in circadian control
FxaC_5g36980	circadian	CAAAGATATC	1155	9	+	cis-acting regulatory element involved in circadian control
FxaC_8g33510	circadian	CAAAGATATC	1467	9	+	cis-acting regulatory element involved in circadian control
FxaC_9g02360	circadian	CAAAGATATC	1330	9	-	cis-acting regulatory element involved in circadian control
FxaC_9g09410	circadian	CAAAGATATC	685	9	+	cis-acting regulatory element involved in circadian control
FxaC_10g29520	DRE core	GCCGAC	1779	6	+
FxaC_10g29530	DRE core	GCCGAC	362	6	-
FxaC_10g40370	DRE core	GCCGAC	868	6	+
FxaC_10g43660	DRE core	GCCGAC	793	6	+
FxaC_11g25900	DRE core	GCCGAC	1779	6	+
FxaC_11g46230	DRE core	GCCGAC	1234	6	+
FxaC_12g02000	DRE core	GCCGAC	1246	6	+
FxaC_12g10820	DRE core	GCCGAC	352	6	-
FxaC_12g10820	DRE core	GCCGAC	449	6	-
FxaC_13g04410	DRE core	GCCGAC	1292	6	-
FxaC_13g04410	DRE core	GCCGAC	1718	6	-
FxaC_13g21850	DRE core	GCCGAC	1143	6	-
FxaC_13g21850	DRE core	GCCGAC	1153	6	-
FxaC_14g14060	DRE core	GCCGAC	1174	6	-
FxaC_14g14060	DRE core	GCCGAC	1184	6	-
FxaC_15g02810	DRE core	GCCGAC	983	6	+
FxaC_15g04290	DRE core	GCCGAC	1627	6	-
FxaC_15g14850	DRE core	GCCGAC	1160	6	-
FxaC_15g16590	DRE core	GCCGAC	895	6	+
FxaC_16g18450	DRE core	GCCGAC	1150	6	-
FxaC_16g18450	DRE core	GCCGAC	1159	6	-
FxaC_16g29220	DRE core	GCCGAC	1703	6	-
FxaC_17g05090	DRE core	GCCGAC	1689	6	-
FxaC_17g07460	DRE core	GCCGAC	1689	6	-
FxaC_17g34460	DRE core	GCCGAC	986	6	-
FxaC_17g42120	DRE core	GCCGAC	1349	6	+
FxaC_18g13960	DRE core	GCCGAC	591	6	+
FxaC_18g13960	DRE core	GCCGAC	615	6	-
FxaC_18g13960	DRE core	GCCGAC	635	6	+
FxaC_18g13960	DRE core	GCCGAC	659	6	-
FxaC_18g13960	DRE core	GCCGAC	737	6	+
FxaC_18g13960	DRE core	GCCGAC	761	6	-
FxaC_18g13960	DRE core	GCCGAC	787	6	-
FxaC_18g13960	DRE core	GCCGAC	850	6	-
FxaC_1g36490	DRE core	GCCGAC	1752	6	+
FxaC_21g43460	DRE core	GCCGAC	1640	6	-
FxaC_22g39360	DRE core	GCCGAC	1600	6	-
FxaC_22g39410	DRE core	GCCGAC	998	6	+
FxaC_22g41890	DRE core	GCCGAC	1600	6	-
FxaC_23g20430	DRE core	GCCGAC	1612	6	-
FxaC_23g49210	DRE core	GCCGAC	23	6	-
FxaC_23g49210	DRE core	GCCGAC	68	6	+
FxaC_23g49210	DRE core	GCCGAC	82	6	-
FxaC_23g49210	DRE core	GCCGAC	98	6	+
FxaC_23g49210	DRE core	GCCGAC	119	6	+
FxaC_23g49210	DRE core	GCCGAC	136	6	-
FxaC_24g06270	DRE core	GCCGAC	432	6	-
FxaC_24g26480	DRE core	GCCGAC	859	6	+
FxaC_24g26490	DRE core	GCCGAC	1634	6	-
FxaC_25g20000	DRE core	GCCGAC	1030	6	+
FxaC_25g31480	DRE core	GCCGAC	1018	6	+
FxaC_25g51630	DRE core	GCCGAC	1170	6	-
FxaC_25g59590	DRE core	GCCGAC	958	6	-
FxaC_26g00660	DRE core	GCCGAC	928	6	-
FxaC_26g23720	DRE core	GCCGAC	927	6	-
FxaC_27g10300	DRE core	GCCGAC	125	6	+
FxaC_27g10300	DRE core	GCCGAC	147	6	-
FxaC_27g48390	DRE core	GCCGAC	187	6	-
FxaC_27g51690	DRE core	GCCGAC	209	6	-
FxaC_28g01830	DRE core	GCCGAC	860	6	-
FxaC_3g08090	DRE core	GCCGAC	1706	6	-
FxaC_3g37770	DRE core	GCCGAC	87	6	+
FxaC_3g37770	DRE core	GCCGAC	107	6	-
FxaC_3g37770	DRE core	GCCGAC	127	6	+
FxaC_3g37770	DRE core	GCCGAC	171	6	-
FxaC_3g37770	DRE core	GCCGAC	194	6	+
FxaC_3g37770	DRE core	GCCGAC	219	6	-
FxaC_3g37770	DRE core	GCCGAC	239	6	+
FxaC_3g37770	DRE core	GCCGAC	259	6	+
FxaC_3g37770	DRE core	GCCGAC	281	6	-
FxaC_3g37770	DRE core	GCCGAC	302	6	-
FxaC_9g02360	DRE core	GCCGAC	1202	6	+
FxaC_9g09410	DRE core	GCCGAC	853	6	+
FxaC_9g26070	DRE core	GCCGAC	1779	6	+
FxaC_10g08150	ERE	ATTTTAAA	1173	8	-
FxaC_10g49690	ERE	ATTTTAAA	72	8	+
FxaC_10g49690	ERE	ATTTCATA	1432	8	-
FxaC_10g49690	ERE	ATTTCATA	1725	8	-
FxaC_11g04630	ERE	ATTTTAAA	1109	8	-
FxaC_11g46230	ERE	ATTTCATA	1453	8	-
FxaC_12g02000	ERE	ATTTCATA	1465	8	-
FxaC_13g04970	ERE	ATTTCATA	1424	8	+
FxaC_13g53970	ERE	ATTTCATA	1977	8	+
FxaC_14g04440	ERE	ATTTCATA	712	8	+
FxaC_14g04440	ERE	ATTTCATA	1269	8	+
FxaC_15g04290	ERE	ATTTCATA	1416	8	+
FxaC_15g08620	ERE	ATTTTAAA	273	8	+
FxaC_15g16590	ERE	ATTTCATA	807	8	+
FxaC_15g16590	ERE	ATTTCATA	1022	8	-
FxaC_16g27830	ERE	ATTTCATA	1421	8	+
FxaC_17g05090	ERE	ATTTCATA	1428	8	-
FxaC_17g07460	ERE	ATTTTAAA	973	8	-
FxaC_17g34460	ERE	ATTTCATA	1753	8	-
FxaC_18g18060	ERE	ATTTCATA	1755	8	-
FxaC_18g41040	ERE	ATTTTAAA	863	8	+
FxaC_18g41040	ERE	ATTTTAAA	1245	8	-
FxaC_19g05820	ERE	ATTTTAAA	931	8	+
FxaC_19g05820	ERE	ATTTTAAA	1229	8	-
FxaC_19g25440	ERE	ATTTCATA	1755	8	-
FxaC_20g17120	ERE	ATTTTAAA	1724	8	+
FxaC_20g17120	ERE	ATTTTAAA	1726	8	-
FxaC_20g28830	ERE	ATTTCATA	1755	8	-
FxaC_21g06280	ERE	ATTTCATA	1983	8	+
FxaC_22g04750	ERE	ATTTCATA	1983	8	+
FxaC_22g39360	ERE	ATTTCATA	1726	8	-
FxaC_22g41890	ERE	ATTTTAAA	29	8	+
FxaC_22g41890	ERE	ATTTCATA	1726	8	-
FxaC_23g20430	ERE	ATTTTAAA	193	8	-
FxaC_23g20450	ERE	ATTTTAAA	238	8	+
FxaC_23g20450	ERE	ATTTCATA	580	8	-
FxaC_23g49210	ERE	ATTTCATA	1983	8	+
FxaC_24g00660	ERE	ATTTCATA	1983	8	+
FxaC_24g26480	ERE	ATTTTAAA	185	8	+
FxaC_24g26480	ERE	ATTTCATA	530	8	-
FxaC_25g20000	ERE	ATTTTAAA	697	8	-
FxaC_25g31480	ERE	ATTTTAAA	666	8	-
FxaC_25g36800	ERE	ATTTCATA	1843	8	+
FxaC_25g44530	ERE	ATTTCATA	49	8	+
FxaC_25g44530	ERE	ATTTTAAA	1025	8	+
FxaC_25g47280	ERE	ATTTCATA	1866	8	+
FxaC_25g48170	ERE	ATTTCATA	1760	8	+
FxaC_25g48170	ERE	ATTTCATA	1866	8	+
FxaC_26g00660	ERE	ATTTTAAA	1651	8	-
FxaC_26g04350	ERE	ATTTCATA	775	8	+
FxaC_26g04350	ERE	ATTTTAAA	792	8	-
FxaC_26g09700	ERE	ATTTCATA	1757	8	+
FxaC_26g09700	ERE	ATTTCATA	1863	8	+
FxaC_26g12830	ERE	ATTTCATA	951	8	+
FxaC_26g18650	ERE	ATTTCATA	1842	8	+
FxaC_26g20290	ERE	ATTTTAAA	433	8	+
FxaC_26g20290	ERE	ATTTTAAA	1432	8	-
FxaC_26g23720	ERE	ATTTTAAA	1286	8	+
FxaC_27g23980	ERE	ATTTTAAA	1189	8	+
FxaC_27g26400	ERE	ATTTTAAA	1187	8	+
FxaC_27g29570	ERE	ATTTTAAA	451	8	+
FxaC_27g29570	ERE	ATTTTAAA	1432	8	+
FxaC_27g30980	ERE	ATTTCATA	1842	8	+
FxaC_27g32980	ERE	ATTTTAAA	446	8	+
FxaC_27g32980	ERE	ATTTTAAA	1432	8	+
FxaC_27g34810	ERE	ATTTTAAA	832	8	-
FxaC_27g34810	ERE	ATTTCATA	1842	8	+
FxaC_27g40320	ERE	ATTTCATA	782	8	+
FxaC_27g42820	ERE	ATTTCATA	1760	8	+
FxaC_27g42820	ERE	ATTTCATA	1866	8	+
FxaC_28g07180	ERE	ATTTCATA	1364	8	+
FxaC_28g07180	ERE	ATTTCATA	1470	8	+
FxaC_28g17390	ERE	ATTTCATA	1843	8	+
FxaC_28g19370	ERE	ATTTTAAA	440	8	+
FxaC_28g19370	ERE	ATTTTAAA	442	8	-
FxaC_28g19370	ERE	ATTTTAAA	1434	8	+
FxaC_28g22510	ERE	ATTTCATA	990	8	+
FxaC_28g22510	ERE	ATTTTAAA	1098	8	+
FxaC_2g39720	ERE	ATTTTAAA	150	8	+
FxaC_2g39720	ERE	ATTTTAAA	152	8	-
FxaC_3g37770	ERE	ATTTTAAA	452	8	-
FxaC_4g21730	ERE	ATTTTAAA	132	8	-
FxaC_5g36980	ERE	ATTTCATA	961	8	+
FxaC_6g21470	ERE	ATTTTAAA	949	8	+
FxaC_7g14640	ERE	ATTTTAAA	766	8	-
FxaC_7g40670	ERE	ATTTTAAA	979	8	+
FxaC_7g40670	ERE	ATTTTAAA	1227	8	+
FxaC_9g02360	ERE	ATTTCATA	1419	8	-
FxaC_9g02360	ERE	ATTTCATA	1712	8	-
FxaC_9g09410	ERE	ATTTTAAA	1767	8	+
FxaC_9g26070	ERE	ATTTTAAA	621	8	-
FxaC_10g29520	GARE-motif	TCTGTTG	1026	7	+	gibberellin-responsive element
FxaC_10g29530	GARE-motif	TCTGTTG	601	7	+	gibberellin-responsive element
FxaC_10g49690	GARE-motif	TCTGTTG	1961	7	+	gibberellin-responsive element
FxaC_12g01340	GARE-motif	TCTGTTG	302	7	+	gibberellin-responsive element
FxaC_12g10820	GARE-motif	TCTGTTG	318	7	+	gibberellin-responsive element
FxaC_12g23910	GARE-motif	TCTGTTG	241	7	+	gibberellin-responsive element
FxaC_13g09980	GARE-motif	TCTGTTG	129	7	+	gibberellin-responsive element
FxaC_13g21850	GARE-motif	TCTGTTG	975	7	-	gibberellin-responsive element
FxaC_14g04440	GARE-motif	TCTGTTG	395	7	-	gibberellin-responsive element
FxaC_14g16170	GARE-motif	TCTGTTG	842	7	-	gibberellin-responsive element
FxaC_16g23421	GARE-motif	TCTGTTG	397	7	+	gibberellin-responsive element
FxaC_17g34460	GARE-motif	TCTGTTG	1222	7	+	gibberellin-responsive element
FxaC_18g18060	GARE-motif	TCTGTTG	1232	7	+	gibberellin-responsive element
FxaC_1g22561	GARE-motif	TCTGTTG	950	7	+	gibberellin-responsive element
FxaC_20g28830	GARE-motif	TCTGTTG	945	7	-	gibberellin-responsive element
FxaC_20g28830	GARE-motif	TCTGTTG	1239	7	+	gibberellin-responsive element
FxaC_24g00660	GARE-motif	TCTGTTG	1198	7	-	gibberellin-responsive element
FxaC_25g44530	GARE-motif	TCTGTTG	1785	7	+	gibberellin-responsive element
FxaC_25g51630	GARE-motif	TCTGTTG	1102	7	+	gibberellin-responsive element
FxaC_25g54290	GARE-motif	TCTGTTG	1343	7	+	gibberellin-responsive element
FxaC_25g59590	GARE-motif	TCTGTTG	890	7	+	gibberellin-responsive element
FxaC_26g00660	GARE-motif	TCTGTTG	860	7	+	gibberellin-responsive element
FxaC_26g04350	GARE-motif	TCTGTTG	1390	7	+	gibberellin-responsive element
FxaC_26g12830	GARE-motif	TCTGTTG	149	7	+	gibberellin-responsive element
FxaC_26g12830	GARE-motif	TCTGTTG	1785	7	+	gibberellin-responsive element
FxaC_26g20290	GARE-motif	TCTGTTG	970	7	+	gibberellin-responsive element
FxaC_27g29570	GARE-motif	TCTGTTG	974	7	+	gibberellin-responsive element
FxaC_27g30980	GARE-motif	TCTGTTG	1413	7	-	gibberellin-responsive element
FxaC_27g32980	GARE-motif	TCTGTTG	974	7	+	gibberellin-responsive element
FxaC_27g34810	GARE-motif	TCTGTTG	1413	7	-	gibberellin-responsive element
FxaC_27g40320	GARE-motif	TCTGTTG	1785	7	+	gibberellin-responsive element
FxaC_27g48390	GARE-motif	TCTGTTG	1368	7	+	gibberellin-responsive element
FxaC_27g51690	GARE-motif	TCTGTTG	1367	7	+	gibberellin-responsive element
FxaC_28g01830	GARE-motif	TCTGTTG	2005	7	+	gibberellin-responsive element
FxaC_28g04500	GARE-motif	TCTGTTG	824	7	+	gibberellin-responsive element
FxaC_28g09470	GARE-motif	TCTGTTG	1785	7	+	gibberellin-responsive element
FxaC_28g19370	GARE-motif	TCTGTTG	972	7	+	gibberellin-responsive element
FxaC_2g24290	GARE-motif	TCTGTTG	1827	7	-	gibberellin-responsive element
FxaC_3g22060	GARE-motif	TCTGTTG	976	7	+	gibberellin-responsive element
FxaC_4g22440	GARE-motif	TCTGTTG	725	7	-	gibberellin-responsive element
FxaC_6g44540	GARE-motif	TCTGTTG	789	7	+	gibberellin-responsive element
FxaC_9g02360	GARE-motif	TCTGTTG	1954	7	+	gibberellin-responsive element
FxaC_10g08150	GATA-motif	AAGGATAAGG	1855	9	-	part of a light responsive element
FxaC_10g29520	GATA-motif	AAGGATAAGG	1308	9	+	part of a light responsive element
FxaC_10g29530	GATA-motif	GATAGGG	616	7	+	part of a light responsive element
FxaC_10g43660	GATA-motif	GATAGGA	119	7	+	part of a light responsive element
FxaC_10g49690	GATA-motif	AAGGATAAGG	1928	10	+	part of a light responsive element
FxaC_11g25900	GATA-motif	AAGGATAAGG	469	9	+	part of a light responsive element
FxaC_11g25900	GATA-motif	GATAGGA	1344	7	-	part of a light responsive element
FxaC_11g46230	GATA-motif	AAGGATAAGG	1942	10	+	part of a light responsive element
FxaC_12g01340	GATA-motif	GATAGGA	322	7	+	part of a light responsive element
FxaC_12g02000	GATA-motif	AAGGATAAGG	1942	10	+	part of a light responsive element
FxaC_12g10820	GATA-motif	AAGGATAAGG	163	9	+	part of a light responsive element
FxaC_12g23910	GATA-motif	GATAGGG	256	7	+	part of a light responsive element
FxaC_12g43040	GATA-motif	AAGGATAAGG	425	9	+	part of a light responsive element
FxaC_12g43040	GATA-motif	AAGGATAAGG	1872	9	-	part of a light responsive element
FxaC_12g43040	GATA-motif	AAGGATAAGG	1878	9	-	part of a light responsive element
FxaC_13g04410	GATA-motif	GATAGGA	496	7	+	part of a light responsive element
FxaC_13g04410	GATA-motif	GATAGGA	1130	7	+	part of a light responsive element
FxaC_13g04410	GATA-motif	GATAGGA	1181	7	+	part of a light responsive element
FxaC_14g04440	GATA-motif	AAGGATAAGG	1310	9	-	part of a light responsive element
FxaC_15g02810	GATA-motif	GATAGGA	415	7	+	part of a light responsive element
FxaC_15g02810	GATA-motif	AAGGATAAGG	712	9	-	part of a light responsive element
FxaC_15g02810	GATA-motif	GATAGGA	1131	7	+	part of a light responsive element
FxaC_15g16590	GATA-motif	GATAGGA	936	7	-	part of a light responsive element
FxaC_16g23421	GATA-motif	GATAGGA	90	7	+	part of a light responsive element
FxaC_16g29220	GATA-motif	GATAGGA	479	7	+	part of a light responsive element
FxaC_16g29220	GATA-motif	GATAGGA	1124	7	+	part of a light responsive element
FxaC_17g05090	GATA-motif	AAGGATAAGG	709	9	-	part of a light responsive element
FxaC_17g05090	GATA-motif	AAGGATAAGG	1374	9	+	part of a light responsive element
FxaC_17g21420	GATA-motif	GATAGGG	360	7	+	part of a light responsive element
FxaC_17g21420	GATA-motif	GATAGGG	761	7	-	part of a light responsive element
FxaC_17g21420	GATA-motif	AAGGATAAGG	982	9	+	part of a light responsive element
FxaC_18g13960	GATA-motif	GATAGGG	551	7	+	part of a light responsive element
FxaC_18g13960	GATA-motif	AAGGATAAGG	986	9	+	part of a light responsive element
FxaC_18g13960	GATA-motif	AAGATAAGATT	1570	10	-	part of a light responsive element
FxaC_18g18060	GATA-motif	AAGATAAGATT	1096	10	+	part of a light responsive element
FxaC_18g29200	GATA-motif	AAGATAAGATT	262	10	-	part of a light responsive element
FxaC_18g29200	GATA-motif	AAGATAAGATT	1081	10	-	part of a light responsive element
FxaC_18g41040	GATA-motif	GATAGGA	1368	7	+	part of a light responsive element
FxaC_19g05820	GATA-motif	GATAGGA	1352	7	+	part of a light responsive element
FxaC_1g08260	GATA-motif	GATAGGG	443	7	+	part of a light responsive element
FxaC_1g14850	GATA-motif	AAGATAAGATT	1570	10	-	part of a light responsive element
FxaC_1g19370	GATA-motif	GATAGGA	1467	7	+	part of a light responsive element
FxaC_1g22561	GATA-motif	GATAGGA	1259	7	-	part of a light responsive element
FxaC_20g32420	GATA-motif	AAGATAAGATT	1584	10	-	part of a light responsive element
FxaC_25g11080	GATA-motif	AAGATAAGATT	538	10	-	part of a light responsive element
FxaC_25g20000	GATA-motif	GATAGGG	221	7	+	part of a light responsive element
FxaC_25g31480	GATA-motif	GATAGGG	52	7	+	part of a light responsive element
FxaC_25g44530	GATA-motif	GATAGGA	1634	7	-	part of a light responsive element
FxaC_25g44530	GATA-motif	GATAGGA	1667	7	-	part of a light responsive element
FxaC_25g47280	GATA-motif	GATAGGG	567	7	-	part of a light responsive element
FxaC_25g48170	GATA-motif	GATAGGG	568	7	-	part of a light responsive element
FxaC_25g59590	GATA-motif	AAGATAAGATT	612	10	-	part of a light responsive element
FxaC_26g04350	GATA-motif	GATAGGA	366	7	-	part of a light responsive element
FxaC_26g12830	GATA-motif	GATAGGA	885	7	+	part of a light responsive element
FxaC_26g12830	GATA-motif	GATAGGA	1667	7	-	part of a light responsive element
FxaC_26g20290	GATA-motif	GATAGGA	67	7	+	part of a light responsive element
FxaC_26g23720	GATA-motif	AAGGATAAGG	413	9	+	part of a light responsive element
FxaC_27g26400	GATA-motif	GATAGGA	189	7	+	part of a light responsive element
FxaC_27g26400	GATA-motif	AAGGATAAGG	233	9	+	part of a light responsive element
FxaC_27g30980	GATA-motif	GATAGGG	1386	7	-	part of a light responsive element
FxaC_27g34810	GATA-motif	GATAGGG	1386	7	-	part of a light responsive element
FxaC_27g40320	GATA-motif	GATAGGA	716	7	+	part of a light responsive element
FxaC_27g40320	GATA-motif	GATAGGA	1632	7	-	part of a light responsive element
FxaC_27g40320	GATA-motif	GATAGGA	1667	7	-	part of a light responsive element
FxaC_27g42820	GATA-motif	GATAGGG	677	7	-	part of a light responsive element
FxaC_27g48390	GATA-motif	GATAGGA	627	7	-	part of a light responsive element
FxaC_27g51690	GATA-motif	GATAGGA	633	7	-	part of a light responsive element
FxaC_28g01830	GATA-motif	AAGGATAAGG	624	10	-	part of a light responsive element
FxaC_28g01830	GATA-motif	GATAGGA	1301	7	-	part of a light responsive element
FxaC_28g09470	GATA-motif	GATAGGG	131	7	-	part of a light responsive element
FxaC_28g09470	GATA-motif	GATAGGA	1633	7	-	part of a light responsive element
FxaC_28g17390	GATA-motif	GATAGGG	1390	7	-	part of a light responsive element
FxaC_28g30060	GATA-motif	AAGATAAGATT	38	10	-	part of a light responsive element
FxaC_28g39860	GATA-motif	AAGATAAGATT	189	10	-	part of a light responsive element
FxaC_2g01690	GATA-motif	AAGGATAAGG	102	9	-	part of a light responsive element
FxaC_2g18741	GATA-motif	AAGATAAGATT	1570	10	-	part of a light responsive element
FxaC_2g22990	GATA-motif	GATAGGA	1439	7	+	part of a light responsive element
FxaC_2g26231	GATA-motif	GATAGGA	1256	7	-	part of a light responsive element
FxaC_2g26231	GATA-motif	GATAGGA	1856	7	-	part of a light responsive element
FxaC_2g26231	GATA-motif	GATAGGG	2011	7	+	part of a light responsive element
FxaC_3g14670	GATA-motif	AAGATAAGATT	1566	10	-	part of a light responsive element
FxaC_3g22060	GATA-motif	GATAGGA	1265	7	-	part of a light responsive element
FxaC_3g29550	GATA-motif	AAGGATAAGG	1740	9	+	part of a light responsive element
FxaC_4g18100	GATA-motif	GATAGGA	1297	7	-	part of a light responsive element
FxaC_4g21730	GATA-motif	GATAGGA	1439	7	+	part of a light responsive element
FxaC_4g22440	GATA-motif	AAGATAAGATT	1584	10	-	part of a light responsive element
FxaC_5g01800	GATA-motif	GATAGGG	624	7	-	part of a light responsive element
FxaC_5g36980	GATA-motif	GATAGGA	1232	7	-	part of a light responsive element
FxaC_7g04250	GATA-motif	GATAGGA	1267	7	-	part of a light responsive element
FxaC_7g39410	GATA-motif	GATAGGA	36	7	-	part of a light responsive element
FxaC_7g39410	GATA-motif	AAGGATAAGG	1824	9	+	part of a light responsive element
FxaC_8g07771	GATA-motif	GATAGGA	1155	7	-	part of a light responsive element
FxaC_8g08910	GATA-motif	GATAGGA	473	7	-	part of a light responsive element
FxaC_8g33510	GATA-motif	GATAGGA	1524	7	-	part of a light responsive element
FxaC_9g02360	GATA-motif	AAGGATAAGG	1921	10	+	part of a light responsive element
FxaC_9g09410	GATA-motif	GATAGGA	1298	7	+	part of a light responsive element
FxaC_9g26070	GATA-motif	AAGGATAAGG	555	9	+	part of a light responsive element
FxaC_9g26070	GATA-motif	AAGATAAGATT	864	10	-	part of a light responsive element
FxaC_9g47540	GATA-motif	AAGGATAAGG	1862	9	-	part of a light responsive element
FxaC_10g08150	GC-motif	CCCCCG	639	6	+	enhancer-like element involved in anoxic specific inducibility
FxaC_10g43660	GC-motif	CCCCCG	837	6	+	enhancer-like element involved in anoxic specific inducibility
FxaC_11g04630	GC-motif	CCCCCG	20	6	+	enhancer-like element involved in anoxic specific inducibility
FxaC_12g01340	GC-motif	CGCCGCGCA	1012	9	-	?
FxaC_12g01340	GC-motif	CGCCGCGCA	1029	9	-	?
FxaC_12g01340	GC-motif	CGCCGCGCA	1046	9	-	?
FxaC_12g43040	GC-motif	CCCCCG	1069	6	+	enhancer-like element involved in anoxic specific inducibility
FxaC_14g14060	GC-motif	CCCCCG	1673	6	-	enhancer-like element involved in anoxic specific inducibility
FxaC_15g04290	GC-motif	CCCCCG	548	6	-	enhancer-like element involved in anoxic specific inducibility
FxaC_15g08620	GC-motif	CGCCGCGCA	429	9	+	?
FxaC_15g14850	GC-motif	CCCCCG	1633	6	-	enhancer-like element involved in anoxic specific inducibility
FxaC_18g41040	GC-motif	CCCCCG	985	6	+	enhancer-like element involved in anoxic specific inducibility
FxaC_22g39410	GC-motif	CCCCCG	1029	6	+	enhancer-like element involved in anoxic specific inducibility
FxaC_25g48170	GC-motif	CCCCCG	463	6	+	enhancer-like element involved in anoxic specific inducibility
FxaC_6g19890	GC-motif	CCCCCG	1748	6	+	enhancer-like element involved in anoxic specific inducibility
FxaC_8g33510	GC-motif	CCCCCG	265	6	-	enhancer-like element involved in anoxic specific inducibility
FxaC_9g47540	GC-motif	CCCCCG	708	6	+	enhancer-like element involved in anoxic specific inducibility
FxaC_10g08150	GCN4_motif	TGAGTCA	1836	7	-	cis-regulatory element involved in endosperm expression
FxaC_10g29520	GCN4_motif	TGAGTCA	20	7	-	cis-regulatory element involved in endosperm expression
FxaC_10g29520	GCN4_motif	TGAGTCA	896	7	-	cis-regulatory element involved in endosperm expression
FxaC_11g04630	GCN4_motif	TGAGTCA	695	7	+	cis-regulatory element involved in endosperm expression
FxaC_11g04630	GCN4_motif	TGAGTCA	1850	7	-	cis-regulatory element involved in endosperm expression
FxaC_11g25900	GCN4_motif	TGAGTCA	703	7	-	cis-regulatory element involved in endosperm expression
FxaC_12g43040	GCN4_motif	TGAGTCA	1856	7	-	cis-regulatory element involved in endosperm expression
FxaC_13g21850	GCN4_motif	TGAGTCA	1903	7	+	cis-regulatory element involved in endosperm expression
FxaC_14g14060	GCN4_motif	TGAGTCA	1903	7	+	cis-regulatory element involved in endosperm expression
FxaC_15g08620	GCN4_motif	TGAGTCA	105	7	+	cis-regulatory element involved in endosperm expression
FxaC_15g14850	GCN4_motif	TGAGTCA	1904	7	+	cis-regulatory element involved in endosperm expression
FxaC_16g18450	GCN4_motif	TGAGTCA	1903	7	+	cis-regulatory element involved in endosperm expression
FxaC_16g29220	GCN4_motif	TGAGTCA	330	7	+	cis-regulatory element involved in endosperm expression
FxaC_18g27330	GCN4_motif	TGAGTCA	908	7	-	cis-regulatory element involved in endosperm expression
FxaC_19g16130	GCN4_motif	TGAGTCA	891	7	-	cis-regulatory element involved in endosperm expression
FxaC_1g08260	GCN4_motif	TGAGTCA	115	7	-	cis-regulatory element involved in endosperm expression
FxaC_1g08260	GCN4_motif	TGAGTCA	309	7	+	cis-regulatory element involved in endosperm expression
FxaC_20g18770	GCN4_motif	TGAGTCA	803	7	-	cis-regulatory element involved in endosperm expression
FxaC_21g43470	GCN4_motif	TGAGTCA	497	7	+	cis-regulatory element involved in endosperm expression
FxaC_21g43470	GCN4_motif	TGAGTCA	1729	7	-	cis-regulatory element involved in endosperm expression
FxaC_25g23220	GCN4_motif	TGAGTCA	632	7	-	cis-regulatory element involved in endosperm expression
FxaC_25g34680	GCN4_motif	TGAGTCA	631	7	-	cis-regulatory element involved in endosperm expression
FxaC_25g51630	GCN4_motif	TGAGTCA	1564	7	-	cis-regulatory element involved in endosperm expression
FxaC_25g59590	GCN4_motif	TGAGTCA	1352	7	-	cis-regulatory element involved in endosperm expression
FxaC_25g59590	GCN4_motif	TGAGTCA	1949	7	-	cis-regulatory element involved in endosperm expression
FxaC_26g00660	GCN4_motif	TGAGTCA	1291	7	-	cis-regulatory element involved in endosperm expression
FxaC_26g00660	GCN4_motif	TGAGTCA	1325	7	-	cis-regulatory element involved in endosperm expression
FxaC_26g00660	GCN4_motif	TGAGTCA	1944	7	-	cis-regulatory element involved in endosperm expression
FxaC_26g12830	GCN4_motif	TGAGTCA	831	7	-	cis-regulatory element involved in endosperm expression
FxaC_27g29570	GCN4_motif	TGAGTCA	620	7	-	cis-regulatory element involved in endosperm expression
FxaC_27g29570	GCN4_motif	TGAGTCA	1570	7	+	cis-regulatory element involved in endosperm expression
FxaC_27g32980	GCN4_motif	TGAGTCA	620	7	-	cis-regulatory element involved in endosperm expression
FxaC_27g40320	GCN4_motif	TGAGTCA	662	7	-	cis-regulatory element involved in endosperm expression
FxaC_28g04500	GCN4_motif	TGAGTCA	1266	7	-	cis-regulatory element involved in endosperm expression
FxaC_28g04500	GCN4_motif	TGAGTCA	1300	7	-	cis-regulatory element involved in endosperm expression
[truncated: 4,116 more rows]

## Sheet: Sheet2
genes	motif numbers	motif types												motif types
FxaC_15g16590.t1	73			range	7	19	21-30	31-40	41-50	51-60	61-70	73	FxaC_8g33510.t1	27	4		genes	1	1	7	4	16	6	14	20	23	22	16	11	7	4	2	1
FxaC_17g05090.t1	65			genes	1	1	14	78	42	15	3	1	FxaC_25g59590.t1	25	1		types	27	25	24	23	22	21	20	19	18	17	16	15	14	13	12	5
FxaC_18g13960.t1	64												FxaC_10g08150.t1	24	3
FxaC_8g33510.t1	61												FxaC_15g04290.t1	24	2
FxaC_19g05820.t1	60												FxaC_15g08620.t1	24	4
FxaC_22g39410.t1	58												FxaC_17g05090.t1	24	12
FxaC_17g21420.t1	57												FxaC_1g08260.t1	24	3
FxaC_17g07460.t1	56												FxaC_24g26480.t1	24	0
FxaC_18g41040.t1	56												FxaC_4g18100.t1	24	1						FxaC_25g44530.t1	40	2
FxaC_27g30980.t1	56												FxaC_11g46230.t1	23	0						FxaC_25g54290.t1	25
FxaC_12g23890.t1	55												FxaC_13g09980.t1	23	1						FxaC_26g04350.t1	33
FxaC_24g26480.t1	53												FxaC_23g20450.t1	23	1						FxaC_27g51690.t1	32	1
FxaC_14g16170.t1	53												FxaC_26g12830.t1	23	1						FxaC_2g01690.t1	41	3
FxaC_9g26070.t1	53												FxaC_5g19190.t1	22	#N/A						FxaC_3g08090.t1	31	6
FxaC_27g34810.t1	52												FxaC_9g26070.t1	22	#N/A						FxaC_3g29550.t1	35	1
FxaC_15g02810.t1	52												FxaC_10g29520.t1	22	3						FxaC_5g19190.t1	42	4
FxaC_12g01340.t1	51												FxaC_12g10820.t1	22	3						FxaC_6g21470.t1	44	2
FxaC_16g29220.t1	51												FxaC_14g04440.t1	22	3						FxaC_7g17610.t1	38	2
FxaC_27g23980.t1	51												FxaC_15g02810.t1	22	10						FxaC_10g08150.t1	35	3
FxaC_23g20450.t1	50												FxaC_17g07460.t1	22	12						FxaC_10g29530.t1	36	1
FxaC_13g04410.t1	49												FxaC_17g34460.t1	22	1						FxaC_10g43660.t1	34
FxaC_13g09980.t1	48												FxaC_22g39360.t1	22	3						FxaC_11g37120.t1	28	1
FxaC_15g08620.t1	48												FxaC_22g41890.t1	22	2						FxaC_12g02000.t1	26
FxaC_12g23910.t1	48												FxaC_26g00660.t1	22	3						FxaC_12g43040.t1	38	1
FxaC_5g19190.t1	46												FxaC_27g40320.t1	22	4						FxaC_13g09980.t1	47	1
FxaC_6g21470.t1	46												FxaC_28g04500.t1	22	2						FxaC_13g53970.t1	40	1
FxaC_1g20630.t1	46												FxaC_5g36980.t1	22	4						FxaC_15g08620.t1	44	4
FxaC_21g43470.t1	46												FxaC_9g09410.t1	22	2						FxaC_17g05090.t1	53	12
FxaC_2g24290.t1	46												FxaC_17g21420.t1	22	3						FxaC_17g07460.t1	44	12
FxaC_16g23421.t1	45												FxaC_6g21470.t1	21	#N/A						FxaC_17g34460.t1	40	1
FxaC_1g08260.t1	45												FxaC_9g02360.t1	21	0						FxaC_18g18060.t1	37	2
FxaC_25g36800.t1	45												FxaC_15g16590.t1	21	16						FxaC_18g41040.t1	42	14
FxaC_2g01690.t1	44												FxaC_25g23220.t1	21	4						FxaC_19g05820.t1	47	13
FxaC_10g29520.t1	44												FxaC_7g39410.t1	21	2						FxaC_19g25440.t1	32	5
FxaC_7g14640.t1	44												FxaC_8g08910.t1	21	2						FxaC_1g00500.t1	22
FxaC_10g40370.t1	44												FxaC_10g49690.t1	20	0						FxaC_1g14850.t1	38
FxaC_11g25900.t1	43												FxaC_18g18060.t1	20	#N/A						FxaC_21g06280.t1	24
FxaC_22g41890.t1	43												FxaC_19g25440.t1	20	#N/A						FxaC_22g04750.t1	25	2
FxaC_28g04500.t1	43												FxaC_25g44530.t1	20	#N/A						FxaC_23g20450.t1	49	1
FxaC_3g19990.t1	43												FxaC_7g17610.t1	20	#N/A						FxaC_23g49210.t1	35	2
FxaC_5g36980.t1	43												FxaC_14g16170.t1	20	1						FxaC_24g00660.t1	33	2
FxaC_7g04250.t1	43												FxaC_16g23421.t1	20	2						FxaC_24g06270.t1	35	1
FxaC_25g44530.t1	42												FxaC_1g20630.t1	20	3						FxaC_24g26480.t1	53
FxaC_13g04970.t1	42												FxaC_21g43470.t1	20	3						FxaC_25g20000.t1	26	2
FxaC_15g04290.t1	42												FxaC_25g11080.t1	20	1						FxaC_25g23220.t1	35	4
FxaC_1g22561.t1	42												FxaC_26g23720.t1	20	7						FxaC_25g31480.t1	35	2
FxaC_25g48170.t1	42												FxaC_27g10300.t1	20	1						FxaC_25g34680.t1	35	4
FxaC_14g04440.t1	42												FxaC_27g34810.t1	20	6						FxaC_25g59590.t1	38	1
FxaC_4g32470.t1	42												FxaC_28g39860.t1	20	2						FxaC_26g12830.t1	34	1
FxaC_13g53970.t1	41												FxaC_12g02000.t1	19	#N/A						FxaC_26g18650.t1	38	3
FxaC_17g34460.t1	41												FxaC_12g43040.t1	19	#N/A						FxaC_26g20290.t1	33
FxaC_26g18650.t1	41												FxaC_18g41040.t1	19	#N/A						FxaC_27g29570.t1	34
FxaC_28g19370.t1	41												FxaC_23g49210.t1	19	#N/A						FxaC_27g30980.t1	47	9
FxaC_6g19890.t1	41												FxaC_27g51690.t1	19	#N/A						FxaC_27g32980.t1	37	3
FxaC_22g39360.t1	41												FxaC_11g25900.t1	19	5						FxaC_27g40320.t1	35	4
FxaC_5g21110.t1	41												FxaC_16g29220.t1	19	9						FxaC_28g09470.t1	33	6
FxaC_6g38530.t1	41												FxaC_18g29200.t1	19	3						FxaC_28g17390.t1	35
FxaC_26g23720.t1	41												FxaC_20g18770.t1	19	1						FxaC_28g19370.t1	40	1
FxaC_25g47280.t1	41												FxaC_22g39410.t1	19	5						FxaC_28g22510.t1	22
FxaC_26g09700.t1	41												FxaC_23g20430.t1	19	3						FxaC_2g03600.t1	26
FxaC_28g07180.t1	41												FxaC_26g31480.t1	19	2						FxaC_2g06170.t1	30	2
FxaC_7g17610.t1	40												FxaC_27g23980.t1	19	2						FxaC_2g18741.t1	39
FxaC_27g32980.t1	40												FxaC_28g30060.t1	19	4						FxaC_2g26231.t1	33	1
FxaC_8g08910.t1	40												FxaC_2g24290.t1	19	3						FxaC_3g14670.t1	36	3
FxaC_16g27830.t1	40												FxaC_3g19990.t1	19	3						FxaC_4g18100.t1	32	1
FxaC_26g00660.t1	40												FxaC_4g32470.t1	19	2						FxaC_4g22440.t1	38
FxaC_3g22060.t1	40												FxaC_7g04250.t1	19	4						FxaC_6g19890.t1	34	7
FxaC_5g01800.t1	40												FxaC_7g34310.t1	19	2						FxaC_7g39410.t1	32	2
FxaC_4g21730.t1	40												FxaC_8g07771.t1	19	2						FxaC_8g08910.t1	38	2
FxaC_12g43040.t1	39												FxaC_10g29530.t1	18	#N/A						FxaC_9g09410.t1	36	2
FxaC_18g18060.t1	39												FxaC_10g43660.t1	18	#N/A						FxaC_9g47540.t1	33	2
FxaC_25g23220.t1	39	20											FxaC_13g53970.t1	18	#N/A						FxaC_10g29520.t1	41	3
FxaC_25g34680.t1	39												FxaC_18g13960.t1	18	0						FxaC_10g40600.t1	34	2
FxaC_25g59590.t1	39												FxaC_25g31480.t1	18	#N/A						FxaC_10g49690.t1	35
FxaC_27g40320.t1	39												FxaC_25g34680.t1	18	#N/A						FxaC_11g04630.t1	32	4
FxaC_28g09470.t1	39												FxaC_27g30980.t1	18	#N/A						FxaC_11g25900.t1	38	5
FxaC_2g18741.t1	39												FxaC_28g17390.t1	18	#N/A						FxaC_11g46230.t1	34
FxaC_3g14670.t1	39												FxaC_28g19370.t1	18	#N/A						FxaC_12g01340.t1	48	3
FxaC_12g10820.t1	39												FxaC_28g22510.t1	18	#N/A						FxaC_12g10820.t1	36	3
FxaC_2g22990.t1	39												FxaC_2g01690.t1	18	#N/A						FxaC_12g23890.t1	47	8
FxaC_21g43460.t1	39												FxaC_2g26231.t1	18	#N/A						FxaC_13g04970.t1	38	4
FxaC_10g08150.t1	38												FxaC_4g22440.t1	18	#N/A						FxaC_14g16170.t1	52	1
FxaC_1g14850.t1	38												FxaC_9g47540.t1	18	#N/A						FxaC_15g04290.t1	40	2
FxaC_4g22440.t1	38												FxaC_10g40370.t1	18	3						FxaC_15g16590.t1	57	16
FxaC_9g09410.t1	38												FxaC_12g23910.t1	18	7						FxaC_16g23421.t1	43	2
FxaC_1g19370.t1	38												FxaC_13g04410.t1	18	8						FxaC_16g27830.t1	36	4
FxaC_3g08090.t1	37												FxaC_1g36490.t1	18	4						FxaC_17g21420.t1	54	3
FxaC_10g29530.t1	37												FxaC_25g47280.t1	18	2						FxaC_17g42120.t1	35	1
FxaC_19g25440.t1	37												FxaC_3g22060.t1	18	5						FxaC_18g27330.t1	31	3
FxaC_23g49210.t1	37												FxaC_5g01800.t1	18	3						FxaC_18g29200.t1	33	3
FxaC_25g31480.t1	37												FxaC_7g14640.t1	18	4						FxaC_19g16130.t1	35	1
FxaC_28g39860.t1	37												FxaC_7g40670.t1	18	1						FxaC_1g08260.t1	42	3
FxaC_3g37770.t1	37												FxaC_12g01340.t1	17	#N/A						FxaC_1g19370.t1	36	2
FxaC_9g12760.t1	37												FxaC_13g04970.t1	17	#N/A						FxaC_1g20630.t1	43	3
FxaC_28g30060.t1	37												FxaC_13g21850.t1	17	0						FxaC_1g22561.t1	35	7
FxaC_14g14060.t1	37												FxaC_15g14850.t1	17	0						FxaC_20g18770.t1	33	1
FxaC_1g36490.t1	37												FxaC_16g27830.t1	17	#N/A						FxaC_20g28830.t1	30	1
FxaC_3g29550.t1	36												FxaC_17g42120.t1	17	#N/A						FxaC_21g43470.t1	43	3
FxaC_24g06270.t1	36												FxaC_19g05820.t1	17	#N/A						FxaC_22g39360.t1	38	3
FxaC_10g40600.t1	36												FxaC_20g28830.t1	17	#N/A						FxaC_22g41890.t1	41	2
FxaC_11g04630.t1	36												FxaC_20g32420.t1	17	0						FxaC_23g20430.t1	33	3
FxaC_17g42120.t1	36												FxaC_25g48170.t1	17	#N/A						FxaC_25g11080.t1	35	1
FxaC_18g29200.t1	36												FxaC_26g18650.t1	17	#N/A						FxaC_25g48170.t1	40	2
FxaC_19g16130.t1	36												FxaC_27g29570.t1	17	#N/A						FxaC_26g00660.t1	37	3
FxaC_23g20430.t1	36												FxaC_27g32980.t1	17	#N/A						FxaC_26g31480.t1	34	2
FxaC_25g11080.t1	36												FxaC_28g09470.t1	17	#N/A						FxaC_27g10300.t1	25	1
FxaC_26g31480.t1	36												FxaC_2g06170.t1	17	#N/A						FxaC_27g26400.t1	23	1
FxaC_13g21850.t1	36												FxaC_2g18741.t1	17	#N/A						FxaC_27g34810.t1	46	6
FxaC_6g44540.t1	36												FxaC_6g19890.t1	17	#N/A						FxaC_27g42820.t1	33	2
FxaC_24g00660.t1	35												FxaC_21g43460.t1	17	3						FxaC_28g04500.t1	41	2
FxaC_26g12830.t1	35												FxaC_26g09700.t1	17	2						FxaC_28g39860.t1	35	2
FxaC_28g17390.t1	35												FxaC_27g48390.t1	17	1						FxaC_2g22990.t1	37	2
FxaC_9g47540.t1	35												FxaC_28g01830.t1	17	1						FxaC_2g24290.t1	43	3
FxaC_10g49690.t1	35												FxaC_4g21730.t1	17	1						FxaC_3g19990.t1	40	3
FxaC_27g42820.t1	35												FxaC_10g40600.t1	16	#N/A						FxaC_3g22060.t1	35	5
FxaC_7g40670.t1	35												FxaC_11g37120.t1	16	#N/A						FxaC_3g37770.t1	36	1
FxaC_9g02360.t1	35												FxaC_12g23890.t1	16	#N/A						FxaC_4g34790.t1	29
FxaC_10g43660.t1	34												FxaC_21g06280.t1	16	#N/A						FxaC_5g01800.t1	37	3
FxaC_27g29570.t1	34												FxaC_24g00660.t1	16	#N/A						FxaC_5g21110.t1	36	5
FxaC_2g26231.t1	34												FxaC_26g04350.t1	16	#N/A						FxaC_5g36980.t1	39	4
FxaC_7g39410.t1	34												FxaC_27g26400.t1	16	#N/A						FxaC_6g38530.t1	37	4
FxaC_11g46230.t1	34												FxaC_27g42820.t1	16	#N/A						FxaC_7g04250.t1	39	4
FxaC_18g27330.t1	34												FxaC_3g37770.t1	16	#N/A						FxaC_7g34310.t1	29	2
FxaC_20g18770.t1	34												FxaC_6g38530.t1	16	#N/A						FxaC_7g40670.t1	34	1
FxaC_26g04350.t1	33												FxaC_8g13370.t1	16	#N/A						FxaC_8g07771.t1	28	2
FxaC_27g51690.t1	33												FxaC_9g12760.t1	16	#N/A						FxaC_8g13370.t1	30	2
FxaC_26g20290.t1	33												FxaC_14g14060.t1	16	1						FxaC_8g33510.t1	57	4
FxaC_4g18100.t1	33												FxaC_16g18450.t1	16	1						FxaC_9g02360.t1	35
FxaC_20g32420.t1	33												FxaC_25g36800.t1	16	5						FxaC_9g12760.t1	35	2
FxaC_15g14850.t1	33												FxaC_2g39720.t1	16	1						FxaC_9g26070.t1	50	3
FxaC_24g26490.t1	33												FxaC_11g04630.t1	15	#N/A						FxaC_12g23910.t1	41	7
FxaC_2g39720.t1	33												FxaC_18g27330.t1	15	#N/A						FxaC_14g04440.t1	39	3
FxaC_2g06170.t1	32												FxaC_1g14850.t1	15	#N/A						FxaC_15g02810.t1	42	10
FxaC_8g13370.t1	32												FxaC_1g22561.t1	15	#N/A						FxaC_18g13960.t1	64
FxaC_20g17120.t1	32												FxaC_24g06270.t1	15	#N/A						FxaC_20g17120.t1	28	4
FxaC_20g28830.t1	31												FxaC_26g20290.t1	15	#N/A						FxaC_25g51630.t1	18	1
FxaC_7g34310.t1	31												FxaC_2g22990.t1	15	#N/A						FxaC_26g23720.t1	34	7
FxaC_27g48390.t1	31												FxaC_3g14670.t1	15	#N/A						FxaC_28g01830.t1	25	1
FxaC_16g18450.t1	31												FxaC_3g29550.t1	15	#N/A						FxaC_28g30060.t1	33	4
FxaC_8g07771.t1	30												FxaC_4g34790.t1	15	#N/A						FxaC_13g04410.t1	41	8
FxaC_11g37120.t1	29												FxaC_5g21110.t1	15	#N/A						FxaC_16g29220.t1	42	9
FxaC_4g34790.t1	29												FxaC_19g16130.t1	14	#N/A						FxaC_20g32420.t1	33
FxaC_25g20000.t1	28												FxaC_1g19370.t1	14	#N/A						FxaC_25g47280.t1	39	2
FxaC_22g04750.t1	27												FxaC_20g17120.t1	14	#N/A						FxaC_27g48390.t1	30	1
FxaC_12g02000.t1	26												FxaC_22g04750.t1	14	#N/A						FxaC_4g21730.t1	39	1
FxaC_2g03600.t1	26												FxaC_25g20000.t1	14	#N/A						FxaC_13g21850.t1	36
FxaC_27g10300.t1	26												FxaC_25g51630.t1	14	#N/A						FxaC_14g14060.t1	36	1
FxaC_28g01830.t1	26												FxaC_3g08090.t1	14	#N/A						FxaC_15g14850.t1	33
FxaC_25g54290.t1	25												FxaC_24g26490.t1	13	#N/A						FxaC_16g18450.t1	30	1
FxaC_21g06280.t1	24												FxaC_25g54290.t1	13	#N/A						FxaC_21g43460.t1	36	3
FxaC_27g26400.t1	24												FxaC_6g44540.t1	13	#N/A						FxaC_24g26490.t1	31	2
FxaC_1g00500.t1	22												FxaC_28g07180.t1	13	1						FxaC_25g36800.t1	40	5
FxaC_28g22510.t1	22												FxaC_1g00500.t1	12	#N/A						FxaC_27g23980.t1	49	2
FxaC_25g51630.t1	19												FxaC_2g03600.t1	12	#N/A						FxaC_2g39720.t1	32	1
FxaC_22g41970.t1	7												FxaC_22g41970.t1	5	#N/A						FxaC_4g32470.t1	40	2
																					FxaC_6g44540.t1	36
																					FxaC_7g14640.t1	40	4
																					FxaC_1g36490.t1	33	4
																					FxaC_22g41970.t1	7
																					FxaC_22g39410.t1	53	5
																					FxaC_26g09700.t1	39	2
																					FxaC_28g07180.t1	40	1
																					FxaC_10g40370.t1	41	3
