# Supplementary material for: Genome-wide identification and expression profiling reveal the regulatory role of U-box E3 ubiquitin ligase genes in strawberry fruit ripening and abiotic stresses resistance
Source: Front Plant Sci. 2023 Mar 23;14:1171056. doi: 10.3389/fpls.2023.1171056 (PMC10078948; doi:10.3389/fpls.2023.1171056)
Supplement: Supplementary file 11 [file Table_6.xlsx]

## Sheet: Sheet1
Table S6. Orthologues of FaU-box E3 genes in Arabidopsis. The orthologues were detected by orthofinder software. ND, not detected.
Gene ID in strawberry	Gene names	Orthologues in Arabidopsis
FxaC_13g21850	FaU-box101	AT1G27910.1
FxaC_14g14060	FaU-box138	AT1G27910.1
FxaC_16g18450	FaU-box18	AT1G27910.1
FxaC_15g14850	FaU-box63	AT1G27910.1
FxaC_9g47540	FaU-box136	AT1G29340.1
FxaC_12g43040	FaU-box17	AT1G29340.1
FxaC_10g08150	FaU-box53	AT1G29340.1
FxaC_11g04630	FaU-box94	AT1G29340.1
FxaC_5g36980	FaU-box52	AT1G49780.1
FxaC_7g04250	FaU-box6	AT1G49780.1
FxaC_8g33510	FaU-box93	AT1G49780.1
FxaC_18g41040	FaU-box107	AT1G60190.1, AT1G10560.1
FxaC_19g05820	FaU-box140	AT1G60190.1, AT1G10560.1
FxaC_16g29220	FaU-box21	AT1G60190.1, AT1G10560.1
FxaC_17g05090	FaU-box22	AT1G60190.1, AT1G10560.1
FxaC_17g07460	FaU-box23	AT1G60190.1, AT1G10560.1
FxaC_15g02810	FaU-box60	AT1G60190.1, AT1G10560.1
FxaC_13g04410	FaU-box98	AT1G60190.1, AT1G10560.1
FxaC_13g09980	FaU-box100	AT1G68940.3, AT1G68940.2, AT1G68940.1
FxaC_16g23421	FaU-box19	AT1G68940.3, AT1G68940.2, AT1G68940.1
FxaC_15g08620	FaU-box62	AT1G68940.3, AT1G68940.2, AT1G68940.1
FxaC_18g18060	FaU-box104	AT1G76390.1, AT1G76390.2, AT1G20780.1, AT1G20780.2, AT1G20780.3
FxaC_19g25440	FaU-box142	AT1G76390.1, AT1G76390.2, AT1G20780.1, AT1G20780.2, AT1G20780.3
FxaC_17g34460	FaU-box25	AT1G76390.1, AT1G76390.2, AT1G20780.1, AT1G20780.2, AT1G20780.3
FxaC_20g28830	FaU-box67	AT1G76390.1, AT1G76390.2, AT1G20780.1, AT1G20780.2, AT1G20780.3
FxaC_1g19370	FaU-box124	AT2G23140.2, AT2G23140.4, AT2G23140.3, AT2G23140.5, AT2G23140.1
FxaC_4g21730	FaU-box2	AT2G23140.2, AT2G23140.4, AT2G23140.3, AT2G23140.5, AT2G23140.1
FxaC_2g22990	FaU-box45	AT2G23140.2, AT2G23140.4, AT2G23140.3, AT2G23140.5, AT2G23140.1
FxaC_22g39360	FaU-box109	AT2G35930.1
FxaC_22g41890	FaU-box111	AT2G35930.1
FxaC_24g26490	FaU-box146	AT2G35930.1
FxaC_21g43460	FaU-box28	AT2G35930.1
FxaC_23g20430	FaU-box69	AT2G35930.1
FxaC_26g23720	FaU-box119	AT2G45910.1, AT2G45910.2
FxaC_28g22510	FaU-box153	AT2G45910.1, AT2G45910.2
FxaC_27g23980	FaU-box31	AT2G45910.1, AT2G45910.2
FxaC_27g26400	FaU-box32	AT2G45910.1, AT2G45910.2
FxaC_25g20000	FaU-box73	AT2G45910.1, AT2G45910.2
FxaC_25g31480	FaU-box75	AT2G45910.1, AT2G45910.2
FxaC_6g21470	FaU-box129	AT3G07360.1, AT3G07360.10, AT3G07360.9, AT3G07360.5, AT3G07360.4, AT3G07360.6, AT3G07360.7, AT3G07360.8, AT3G07360.2, AT3G07360.3
FxaC_5g19190	FaU-box50	AT3G07360.1, AT3G07360.10, AT3G07360.9, AT3G07360.5, AT3G07360.4, AT3G07360.6, AT3G07360.7, AT3G07360.8, AT3G07360.2, AT3G07360.3
FxaC_7g17610	FaU-box8	AT3G07360.1, AT3G07360.10, AT3G07360.9, AT3G07360.5, AT3G07360.4, AT3G07360.6, AT3G07360.7, AT3G07360.8, AT3G07360.2, AT3G07360.3
FxaC_22g39410	FaU-box110	AT3G11840.1
FxaC_22g41970	FaU-box112	AT3G11840.1
FxaC_9g26070	FaU-box135	AT3G11840.1
FxaC_24g26480	FaU-box145	AT3G11840.1
FxaC_12g23890	FaU-box15	AT3G11840.1
FxaC_21g43470	FaU-box29	AT3G11840.1
FxaC_10g29520	FaU-box54	AT3G11840.1
FxaC_23g20450	FaU-box70	AT3G11840.1
FxaC_11g25900	FaU-box95	AT3G11840.1
FxaC_9g12760	FaU-box134	AT3G46510.1
FxaC_10g40370	FaU-box56	AT3G46510.1
FxaC_11g37120	FaU-box96	AT3G46510.1
FxaC_26g00660	FaU-box113	AT3G49060.2, AT3G49060.1, AT3G49060.3
FxaC_28g04500	FaU-box148	AT3G49060.2, AT3G49060.1, AT3G49060.3
FxaC_25g51630	FaU-box81	AT3G49060.2, AT3G49060.1, AT3G49060.3
FxaC_25g59590	FaU-box83	AT3G49060.2, AT3G49060.1, AT3G49060.3
FxaC_1g20630	FaU-box125	AT3G49810.1, AT5G65920.2, AT5G65920.1
FxaC_6g38530	FaU-box130	AT3G49810.1, AT5G65920.2, AT5G65920.1
FxaC_2g24290	FaU-box46	AT3G49810.1, AT5G65920.2, AT5G65920.1
FxaC_5g01800	FaU-box49	AT3G49810.1, AT5G65920.2, AT5G65920.1
FxaC_3g19990	FaU-box86	AT3G49810.1, AT5G65920.2, AT5G65920.1
FxaC_7g34310	FaU-box9	AT3G49810.1, AT5G65920.2, AT5G65920.1
FxaC_8g13370	FaU-box92	AT3G49810.1, AT5G65920.2, AT5G65920.1
FxaC_26g18650	FaU-box117	AT3G54850.1
FxaC_28g17390	FaU-box151	AT3G54850.1
FxaC_27g30980	FaU-box34	AT3G54850.1
FxaC_27g34810	FaU-box36	AT3G54850.1
FxaC_25g36800	FaU-box77	AT3G54850.1
FxaC_1g14850	FaU-box123	AT4G36550.1
FxaC_4g22440	FaU-box3	AT4G36550.1
FxaC_2g18741	FaU-box44	AT4G36550.1
FxaC_3g14670	FaU-box85	AT4G36550.1
FxaC_18g13960	FaU-box103	AT5G01830.1
FxaC_17g42120	FaU-box26	AT5G01830.1
FxaC_20g32420	FaU-box68	AT5G01830.1
FxaC_1g36490	FaU-box127	AT5G37490.1
FxaC_14g04440	FaU-box137	AT5G37490.1
FxaC_16g27830	FaU-box20	AT5G37490.1
FxaC_2g39720	FaU-box48	AT5G37490.1
FxaC_15g04290	FaU-box61	AT5G37490.1
FxaC_3g37770	FaU-box89	AT5G37490.1
FxaC_13g04970	FaU-box99	AT5G37490.1
FxaC_22g04750	FaU-box108	AT5G40140.1
FxaC_24g00660	FaU-box143	AT5G40140.1
FxaC_21g06280	FaU-box27	AT5G40140.1
FxaC_23g49210	FaU-box71	AT5G40140.1
FxaC_7g39410	FaU-box10	AT5G42340.1
FxaC_6g44540	FaU-box131	AT5G42340.1
FxaC_8g08910	FaU-box91	AT5G42340.1
FxaC_1g08260	FaU-box122	AT5G57035.1
FxaC_4g32470	FaU-box4	AT5G57035.1
FxaC_2g01690	FaU-box41	AT5G57035.1
FxaC_3g08090	FaU-box84	AT5G57035.1
FxaC_26g09700	FaU-box115	AT5G61550.2, AT5G61550.4, AT5G61550.1, AT5G61550.3, AT4G25160.1
FxaC_28g07180	FaU-box149	AT5G61550.2, AT5G61550.4, AT5G61550.1, AT5G61550.3, AT4G25160.1
FxaC_27g42820	FaU-box38	AT5G61550.2, AT5G61550.4, AT5G61550.1, AT5G61550.3, AT4G25160.1
FxaC_25g47280	FaU-box79	AT5G61550.2, AT5G61550.4, AT5G61550.1, AT5G61550.3, AT4G25160.1
FxaC_25g48170	FaU-box80	AT5G61550.2, AT5G61550.4, AT5G61550.1, AT5G61550.3, AT4G25160.1
FxaC_18g29200	FaU-box106	AT5G65200.1
FxaC_17g21420	FaU-box24	AT5G65200.1
FxaC_20g17120	FaU-box65	AT5G65200.1
FxaC_4g18100	FaU-box1	AT5G65500.1, AT5G65500.2
FxaC_1g22561	FaU-box126	AT5G65500.1, AT5G65500.2
FxaC_2g26231	FaU-box47	AT5G65500.1, AT5G65500.2
FxaC_3g22060	FaU-box87	AT5G65500.1, AT5G65500.2
FxaC_13g53970	FaU-box102	ND
FxaC_18g27330	FaU-box105	ND
FxaC_7g40670	FaU-box11	ND
FxaC_26g04350	FaU-box114	ND
FxaC_26g12830	FaU-box116	ND
FxaC_26g20290	FaU-box118	ND
FxaC_12g01340	FaU-box12	ND
FxaC_26g31480	FaU-box120	ND
FxaC_1g00500	FaU-box121	ND
FxaC_6g19890	FaU-box128	ND
FxaC_12g02000	FaU-box13	ND
FxaC_9g02360	FaU-box132	ND
FxaC_9g09410	FaU-box133	ND
FxaC_14g16170	FaU-box139	ND
FxaC_12g10820	FaU-box14	ND
FxaC_19g16130	FaU-box141	ND
FxaC_24g06270	FaU-box144	ND
FxaC_28g01830	FaU-box147	ND
FxaC_28g09470	FaU-box150	ND
FxaC_28g19370	FaU-box152	ND
FxaC_28g30060	FaU-box154	ND
FxaC_28g39860	FaU-box155	ND
FxaC_12g23910	FaU-box16	ND
FxaC_27g10300	FaU-box30	ND
FxaC_27g29570	FaU-box33	ND
FxaC_27g32980	FaU-box35	ND
FxaC_27g40320	FaU-box37	ND
FxaC_27g48390	FaU-box39	ND
FxaC_27g51690	FaU-box40	ND
FxaC_2g03600	FaU-box42	ND
FxaC_2g06170	FaU-box43	ND
FxaC_4g34790	FaU-box5	ND
FxaC_5g21110	FaU-box51	ND
FxaC_10g29530	FaU-box55	ND
FxaC_10g40600	FaU-box57	ND
FxaC_10g43660	FaU-box58	ND
FxaC_10g49690	FaU-box59	ND
FxaC_15g16590	FaU-box64	ND
FxaC_20g18770	FaU-box66	ND
FxaC_7g14640	FaU-box7	ND
FxaC_25g11080	FaU-box72	ND
FxaC_25g23220	FaU-box74	ND
FxaC_25g34680	FaU-box76	ND
FxaC_25g44530	FaU-box78	ND
FxaC_25g54290	FaU-box82	ND
FxaC_3g29550	FaU-box88	ND
FxaC_8g07771	FaU-box90	ND
FxaC_11g46230	FaU-box97	ND
