# Supplementary material for: Genome-wide identification and expression profiling reveal the regulatory role of U-box E3 ubiquitin ligase genes in strawberry fruit ripening and abiotic stresses resistance
Source: Front Plant Sci. 2023 Mar 23;14:1171056. doi: 10.3389/fpls.2023.1171056 (PMC10078948; doi:10.3389/fpls.2023.1171056)
Supplement: Supplementary file 12 [file Table_7.xlsx]

## Sheet: Sheet1
Table S7. Protein-protein interacting network anlaysis of FaU-box E3 genes based on their orthologues in Arabidopsis.
#node1	annotation	node2	annotation	node1_string_id	node2_string_id	neighborhood_on_chromosome	gene_fusion	phylogenetic_cooccurrence	homology	coexpression	experimentally_determined_interaction	database_annotated	automated_textmining	combined_score
ABI1	Protein phosphatase 2C family protein; Key component and repressor of the abscisic acid (ABA) signaling pathway that regulates numerous ABA responses, such as stomatal closure, osmotic water permeability of the plasma membrane (Pos), drought-induced resistance and rhizogenesis, response to glucose, high light stress, seed germination and inhibition of vegetative growth.	PUB12	U-box domain-containing protein kinase family protein; Functions as an E3 ubiquitin ligase	3702.AT4G26080.1	3702.AT2G28830.1	0	0	0	0	0	0	0	0.519	0.519
ABI1	Protein phosphatase 2C family protein; Key component and repressor of the abscisic acid (ABA) signaling pathway that regulates numerous ABA responses, such as stomatal closure, osmotic water permeability of the plasma membrane (Pos), drought-induced resistance and rhizogenesis, response to glucose, high light stress, seed germination and inhibition of vegetative growth.	PUB13	U-box domain-containing protein kinase family protein; Functions as an E3 ubiquitin ligase	3702.AT4G26080.1	3702.AT3G46510.1	0	0	0	0	0	0	0	0.485	0.485
ABI1	Protein phosphatase 2C family protein; Key component and repressor of the abscisic acid (ABA) signaling pathway that regulates numerous ABA responses, such as stomatal closure, osmotic water permeability of the plasma membrane (Pos), drought-induced resistance and rhizogenesis, response to glucose, high light stress, seed germination and inhibition of vegetative growth.	RBOHD	Respiratory burst oxidase homolog protein D; Calcium-dependent NADPH oxidase that generates superoxide. Involved in the generation of reactive oxygen species (ROS) during incompatible interactions with pathogens and in UV-B and abscisic acid ROS-dependent signaling.	3702.AT4G26080.1	3702.AT5G47910.1	0	0	0	0	0	0	0	0.623	0.623
ABI1	Protein phosphatase 2C family protein; Key component and repressor of the abscisic acid (ABA) signaling pathway that regulates numerous ABA responses, such as stomatal closure, osmotic water permeability of the plasma membrane (Pos), drought-induced resistance and rhizogenesis, response to glucose, high light stress, seed germination and inhibition of vegetative growth.	BAK1	BRASSINOSTEROID INSENSITIVE 1-associated receptor kinase 1;	3702.AT4G26080.1	3702.AT4G33430.2	0	0	0	0	0	0	0	0.919	0.919
ABI1	Protein phosphatase 2C family protein; Key component and repressor of the abscisic acid (ABA) signaling pathway that regulates numerous ABA responses, such as stomatal closure, osmotic water permeability of the plasma membrane (Pos), drought-induced resistance and rhizogenesis, response to glucose, high light stress, seed germination and inhibition of vegetative growth.	OST1	Serine/threonine-protein kinase SRK2E; Activator of the abscisic acid (ABA) signaling pathway that regulates numerous ABA responses, such as stomata closure in response to drought, plant pathogens, or decreases in atmospheric relative humidity (RH).	3702.AT4G26080.1	3702.AT4G33950.1	0	0	0	0	0	0	0	0.995	0.995
AGC1.5	Serine/threonine-protein kinase AGC1-5; Encodes a putative serine/threonine kinase	AT4G25160	U-box domain-containing protein kinase family protein; Functions as an E3 ubiquitin ligase; Belongs to the protein kinase superfamily. Ser/Thr protein kinase family	3702.AT3G12690.2	3702.AT4G25160.1	0	0	0	0	0	0	0	0.638	0.638
AGC1.5	Serine/threonine-protein kinase AGC1-5; Encodes a putative serine/threonine kinase	AT5G61550	U-box domain-containing protein kinase family protein; Functions as an E3 ubiquitin ligase	3702.AT3G12690.2	3702.AT5G61550.2	0	0	0	0	0	0	0	0.849	0.849
AT1G26795	Plant self-incompatibility protein S1 family; Its function is described as molecular_function unknown; Involved in biological_process unknown; Located in endomembrane system;	AT1G68940	Armadillo/beta-catenin-like repeat family protein; Functions as an E3 ubiquitin ligase	3702.AT1G26795.1	3702.AT1G68940.3	0	0	0	0	0	0	0	0.76	0.76
AT1G26795	Plant self-incompatibility protein S1 family; Its function is described as molecular_function unknown; Involved in biological_process unknown; Located in endomembrane system;	AT5G62580	ARM repeat superfamily protein; Its function is described as binding;	3702.AT1G26795.1	3702.AT5G62580.1	0	0	0	0	0	0	0	0.881	0.881
AT1G52120	Mannose-binding lectin superfamily protein; Contains the following InterPro domains: Mannose-binding lectin (InterPro:IPR001229);	AT5G20790	Unknown protein	3702.AT1G52120.1	3702.AT5G20790.1	0	0	0	0	0	0	0	0.681	0.681
AT1G52120	Mannose-binding lectin superfamily protein; Contains the following InterPro domains: Mannose-binding lectin (InterPro:IPR001229);	AT5G38820	Solute carrier family 38 (sodium-coupled neutral amino acid transporter), member 2; Encodes a putative amino acid transporter	3702.AT1G52120.1	3702.AT5G38820.1	0	0	0	0	0	0	0	0.684	0.684
AT1G52120	Mannose-binding lectin superfamily protein; Contains the following InterPro domains: Mannose-binding lectin (InterPro:IPR001229);	RLP24	Putative leucine-rich repeat disease resistance protein; Receptor like protein 24 (RLP24); Its function is described as kinase activity; Involved in signal transduction	3702.AT1G52120.1	3702.AT2G33020.1	0	0	0	0	0	0	0	0.794	0.794
AT1G52120	Mannose-binding lectin superfamily protein; Contains the following InterPro domains: Mannose-binding lectin (InterPro:IPR001229);	AT5G65500	U-box domain-containing protein kinase family protein; Functions as an E3 ubiquitin ligase	3702.AT1G52120.1	3702.AT5G65500.1	0	0	0	0	0	0	0	0.848	0.848
AT1G52120	Mannose-binding lectin superfamily protein; Contains the following InterPro domains: Mannose-binding lectin (InterPro:IPR001229);	PP2-B6	Phloem protein 2-B6 (PP2-B6); Its function is described as carbohydrate binding; Involved in N-terminal protein myristoylation;	3702.AT1G52120.1	3702.AT2G02310.1	0	0	0	0	0	0	0	0.848	0.848
AT1G68940	Armadillo/beta-catenin-like repeat family protein; Functions as an E3 ubiquitin ligase	AT4G36550	U-box domain-containing protein 5; Functions as an E3 ubiquitin ligase	3702.AT1G68940.3	3702.AT4G36550.1	0	0	0	0.546	0	0	0	0.9	0.43
AT1G68940	Armadillo/beta-catenin-like repeat family protein; Functions as an E3 ubiquitin ligase	AT3G61210	S-adenosyl-L-methionine-dependent methyltransferases superfamily protein; Its function is described as methyltransferase activity	3702.AT1G68940.3	3702.AT3G61210.1	0	0	0	0	0	0	0	0.77	0.77
AT1G68940	Armadillo/beta-catenin-like repeat family protein; Functions as an E3 ubiquitin ligase	AT5G62580	ARM repeat superfamily protein; Its function is described as binding;	3702.AT1G68940.3	3702.AT5G62580.1	0	0	0	0	0	0	0	0.809	0.809
AT2G35680	Phosphotyrosine protein phosphatases superfamily protein; May possess phosphatase activity	AT2G45910	U-box domain-containing protein kinase family protein; Functions as an E3 ubiquitin ligase; Belongs to the protein kinase superfamily. Ser/Thr protein kinase family	3702.AT2G35680.1	3702.AT2G45910.1	0	0	0	0	0	0	0	0.789	0.789
AT2G38500	2-oxoglutarate (2OG) and Fe(II)-dependent oxygenase superfamily protein;	PUB23	U-box domain-containing protein kinase family protein; Functions as an E3 ubiquitin ligase	3702.AT2G38500.1	3702.AT2G35930.1	0	0	0	0	0	0	0	0.59	0.59
AT2G38500	2-oxoglutarate (2OG) and Fe(II)-dependent oxygenase superfamily protein;	CTEXP	Protein kinase family protein with ARM repeat domain; Its function is described as protein serine/threonine kinase activity, binding, protein kinase activity, ATP binding; Involved in protein amino acid phosphorylation	3702.AT2G38500.1	3702.AT2G40730.1	0	0	0	0	0	0	0	0.752	0.752
AT2G38500	2-oxoglutarate (2OG) and Fe(II)-dependent oxygenase superfamily protein;	SAUR21	U-box domain-containing protein 16; Functions as an E3 ubiquitin ligase	3702.AT2G38500.1	3702.AT5G01830.1	0	0	0	0	0	0	0	0.752	0.752
AT3G15180	ARM repeat superfamily protein; Its function is described as binding; Involved in biological_process unknown;	PUB23	U-box domain-containing protein 5; Functions as an E3 ubiquitin ligase	3702.AT3G15180.2	3702.AT2G35930.1	0	0	0	0	0	0	0	0.597	0.597
AT3G15180	ARM repeat superfamily protein; Its function is described as binding; Involved in biological_process unknown;	AT5G65920	U-box domain-containing protein 31; Functions as an E3 ubiquitin ligase	3702.AT3G15180.2	3702.AT5G65920.1	0	0	0	0	0	0	0	0.9	0.9
AT3G49060	U-box domain-containing protein kinase family protein; Functions as an E3 ubiquitin ligase	MEE51	Pyrophosphate--fructose 6-phosphate 1-phosphotransferase subunit beta 2; Catalytic subunit of pyrophosphate--fructose 6-phosphate 1-phosphotransferase.	3702.AT3G49060.1	3702.AT4G04040.1	0	0	0	0	0	0	0	0.809	0.809
AT3G49810	U-box domain-containing protein 30; Functions as an E3 ubiquitin ligase	BKI1	Serine/threonine-protein kinase BIK1; Plays a central role in immune responses.	3702.AT3G49810.1	3702.AT5G42750.1	0	0	0	0	0	0	0	0.659	0.659
AT3G49810	U-box domain-containing protein 30; Functions as an E3 ubiquitin ligase	LUL3	Probable E3 ubiquitin-protein ligase LUL3; Acts as an E3 ubiquitin-protein ligase, or as part of E3 complex, which accepts ubiquitin from specific E2 ubiquitin- conjugating enzymes and then transfers it to substrates (in vitro)	3702.AT3G49810.1	3702.AT5G19080.1	0	0	0	0	0	0	0	0.874	0.874
AT3G61210	S-adenosyl-L-methionine-dependent methyltransferases superfamily protein; Its function is described as methyltransferase activity	PUB43	U-box domain-containing protein kinase family protein; Functions as an E3 ubiquitin ligase	3702.AT3G61210.1	3702.AT1G76390.2	0	0	0	0	0	0	0	0.59	0.59
AT4G36550	U-box domain-containing protein 5; Functions as an E3 ubiquitin ligase	PUB43	U-box domain-containing protein kinase family protein; Functions as an E3 ubiquitin ligase	3702.AT4G36550.1	3702.AT1G76390.2	0	0	0	0.553	0	0	0	0.935	0.44
AT5G20790	Unknown protein	PP2-B6	Phloem protein 2-B6 (PP2-B6); Its function is described as carbohydrate binding; Involved in N-terminal protein myristoylation;	3702.AT5G20790.1	3702.AT2G02310.1	0	0	0	0	0	0	0	0.804	0.804
AT5G20790	Unknown protein	RLP24	Putative leucine-rich repeat disease resistance protein; Receptor like protein 24 (RLP24); Its function is described as kinase activity; Involved in signal transduction	3702.AT5G20790.1	3702.AT2G33020.1	0	0	0	0	0	0	0	0.698	0.698
AT5G20790	Unknown protein	AT5G38820	Solute carrier family 38 (sodium-coupled neutral amino acid transporter), member 2; Encodes a putative amino acid transporter	3702.AT5G20790.1	3702.AT5G38820.1	0	0	0	0	0	0	0	0.637	0.637
AT5G20790	Unknown protein	AT5G65500	U-box domain-containing protein kinase family protein; Functions as an E3 ubiquitin ligase	3702.AT5G20790.1	3702.AT5G65500.1	0	0	0	0	0	0	0	0.804	0.804
AT5G37490	U-box domain-containing protein 21; Functions as an E3 ubiquitin ligase	SAUL1	Senescence-associated E3 ubiquitin ligase 1; Functions as an E3 ubiquitin-protein ligase.	3702.AT5G37490.1	3702.AT1G20780.1	0	0	0	0	0	0	0	0.464	0.463
AT5G37490	U-box domain-containing protein 21; Functions as an E3 ubiquitin ligase	SPL11	Squamosa promoter-binding-like protein 11; In conjunction with SPL10 and SPL2, SPL11 redundantly controls proper development of lateral organs in association with shoot maturation in the reproductive phase	3702.AT5G37490.1	3702.AT1G27360.4	0	0	0	0	0	0	0	0.52	0.52
AT5G37490	U-box domain-containing protein 21; Functions as an E3 ubiquitin ligase	PUB43	U-box domain-containing protein kinase family protein; Functions as an E3 ubiquitin ligase	3702.AT5G37490.1	3702.AT1G76390.2	0	0	0	0	0	0	0	0.542	0.542
AT5G38820	Solute carrier family 38 (sodium-coupled neutral amino acid transporter), member 2; Encodes a putative amino acid transporter	PP2-B6	Phloem protein 2-B6 (PP2-B6); Its function is described as carbohydrate binding; Involved in N-terminal protein myristoylation;	3702.AT5G38820.1	3702.AT2G02310.1	0	0	0	0	0	0	0	0.772	0.772
AT5G38820	Solute carrier family 38 (sodium-coupled neutral amino acid transporter), member 2; Encodes a putative amino acid transporter	RLP24	Putative leucine-rich repeat disease resistance protein; Receptor like protein 24 (RLP24); Its function is described as kinase activity; Involved in signal transduction	3702.AT5G38820.1	3702.AT2G33020.1	0	0	0	0	0	0	0	0.682	0.682
AT5G38820	Solute carrier family 38 (sodium-coupled neutral amino acid transporter), member 2; Encodes a putative amino acid transporter	AT5G65500	U-box domain-containing protein kinase family protein; Functions as an E3 ubiquitin ligase	3702.AT5G38820.1	3702.AT5G65500.1	0	0	0	0	0	0	0	0.775	0.775
AT5G40140	RING/U-box superfamily protein with ARM repeat domain; Functions as an E3 ubiquitin ligase	BZR1	Brassinosteroid signaling positive regulator (bzr1) family protein; Encodes a positive regulator of the brassinosteroid (BR) signalling pathway that mediates both downstream BR responses and negative feedback regulation of BR biosynthesis.	3702.AT5G40140.1	3702.AT1G75080.2	0	0	0	0	0	0	0	0.548	0.548
AT5G61550	U-box domain-containing protein kinase family protein; Functions as an E3 ubiquitin ligase	RHS3	Root hair specific 3; Involved in root hair growth and morphogenesis	3702.AT5G61550.2	3702.AT1G16440.1	0	0	0	0	0	0	0	0.873	0.873
AT5G65500	U-box domain-containing protein kinase family protein; Functions as an E3 ubiquitin ligase	PP2-B6	Phloem protein 2-B6 (PP2-B6); Its function is described as carbohydrate binding; Involved in N-terminal protein myristoylation;	3702.AT5G65500.1	3702.AT2G02310.1	0	0	0	0	0	0	0	0.9	0.9
AT5G65500	U-box domain-containing protein kinase family protein; Functions as an E3 ubiquitin ligase	RLP24	Putative leucine-rich repeat disease resistance protein; Receptor like protein 24 (RLP24); Its function is described as kinase activity; Involved in signal transduction	3702.AT5G65500.1	3702.AT2G33020.1	0	0	0	0	0	0	0	0.854	0.854
BAK1	BRASSINOSTEROID INSENSITIVE 1-associated receptor kinase 1;	BSU1	Serine/threonine protein phosphatase family protein; Phosphatase that acts as a positive regulator of brassinosteroid (BR) signaling.	3702.AT4G33430.2	3702.AT1G03445.1	0	0	0	0	0	0	0	0.922	0.922
BAK1	BRASSINOSTEROID INSENSITIVE 1-associated receptor kinase 1;	BES1	Brassinosteroid signalling positive regulator (BZR1) family protein;	3702.AT4G33430.2	3702.AT1G19350.3	0	0	0	0	0	0	0	0.913	0.913
BAK1	BRASSINOSTEROID INSENSITIVE 1-associated receptor kinase 1;	BZR1	Brassinosteroid signaling positive regulator (bzr1) family protein; Encodes a positive regulator of the brassinosteroid (BR) signalling pathway that mediates both downstream BR responses and negative feedback regulation of BR biosynthesis.	3702.AT4G33430.2	3702.AT1G75080.2	0	0	0	0	0	0	0	0.912	0.912
BAK1	BRASSINOSTEROID INSENSITIVE 1-associated receptor kinase 1;	PUB12	U-box domain-containing protein kinase family protein; Functions as an E3 ubiquitin ligase	3702.AT4G33430.2	3702.AT2G28830.1	0	0	0	0	0	0	0	0.916	0.916
BAK1	BRASSINOSTEROID INSENSITIVE 1-associated receptor kinase 1;	PUB24	U-box domain-containing protein kinase family protein; Functions as an E3 ubiquitin ligase	3702.AT4G33430.2	3702.AT3G11840.1	0	0	0	0	0	0	0	0.417	0.416
BAK1	BRASSINOSTEROID INSENSITIVE 1-associated receptor kinase 1;	PUB13	U-box domain-containing protein kinase family protein; Functions as an E3 ubiquitin ligase	3702.AT4G33430.2	3702.AT3G46510.1	0	0	0	0	0	0	0	0.915	0.915
BAK1	BRASSINOSTEROID INSENSITIVE 1-associated receptor kinase 1;	XLG2	Extra-large guanine nucleotide-binding protein 2; Guanine nucleotide-binding proteins (G proteins) are involved as modulators or transducers in various transmembrane signaling systems (By similarity).	3702.AT4G33430.2	3702.AT4G34390.1	0	0	0	0	0	0	0	0.725	0.725
BAK1	BRASSINOSTEROID INSENSITIVE 1-associated receptor kinase 1;	PROPEP1	Arabidopsis thaliana peptide 1; Precursor of peptide 1; Encodes a putative 92-aa protein that is the precursor of AtPep1, a 23-aa peptide which activates transcription of the defensive gene defensin (PDF1.2) and activates the synthesis of H2O2, both being components of the innate immune response	3702.AT4G33430.2	3702.AT5G64900.1	0	0	0	0	0	0	0	0.893	0.893
BAK1	BRASSINOSTEROID INSENSITIVE 1-associated receptor kinase 1;	RBOHD	Respiratory burst oxidase homolog protein D; Calcium-dependent NADPH oxidase that generates superoxide. Involved in the generation of reactive oxygen species (ROS) during incompatible interactions with pathogens and in UV-B and abscisic acid ROS-dependent signaling.	3702.AT4G33430.2	3702.AT5G47910.1	0	0	0	0	0	0	0	0.848	0.848
BAK1	BRASSINOSTEROID INSENSITIVE 1-associated receptor kinase 1;	OST1	Serine/threonine-protein kinase SRK2E; Activator of the abscisic acid (ABA) signaling pathway that regulates numerous ABA responses, such as stomata closure in response to drought, plant pathogens, or decreases in atmospheric relative humidity (RH).	3702.AT4G33430.2	3702.AT4G33950.1	0	0	0	0	0	0	0	0.968	0.968
BAK1	BRASSINOSTEROID INSENSITIVE 1-associated receptor kinase 1;	BKI1	Serine/threonine-protein kinase BIK1; Plays a central role in immune responses.	3702.AT4G33430.2	3702.AT5G42750.1	0	0	0	0	0	0	0	0.979	0.979
BES1	Brassinosteroid signalling positive regulator (BZR1) family protein;	BSU1	Serine/threonine protein phosphatase family protein; Phosphatase that acts as a positive regulator of brassinosteroid (BR) signaling.	3702.AT1G19350.3	3702.AT1G03445.1	0	0	0	0	0	0	0	0.935	0.935
BES1	Brassinosteroid signalling positive regulator (BZR1) family protein;	BIK1	Serine/threonine-protein kinase BIK1; Plays a central role in immune responses.	3702.AT1G19350.3	3702.AT2G39660.1	0	0	0	0	0	0	0	0.462	0.461
BES1	Brassinosteroid signalling positive regulator (BZR1) family protein;	BKI1	Serine/threonine-protein kinase BIK1; Plays a central role in immune responses.	3702.AT1G19350.3	3702.AT5G42750.1	0	0	0	0	0	0	0	0.928	0.928
BIK1	Serine/threonine-protein kinase BIK1; Plays a central role in immune responses.	BSU1	Serine/threonine protein phosphatase family protein; Phosphatase that acts as a positive regulator of brassinosteroid (BR) signaling.	3702.AT2G39660.1	3702.AT1G03445.1	0	0	0	0	0	0	0	0.441	0.441
BIK1	Serine/threonine-protein kinase BIK1; Plays a central role in immune responses.	PUB26	U-box domain-containing protein kinase family protein; Functions as an E3 ubiquitin ligase	3702.AT2G39660.1	3702.AT1G49780.1	0	0	0	0	0	0	0	0.585	0.585
BIK1	Serine/threonine-protein kinase BIK1; Plays a central role in immune responses.	BZR1	Brassinosteroid signaling positive regulator (bzr1) family protein; Encodes a positive regulator of the brassinosteroid (BR) signalling pathway that mediates both downstream BR responses and negative feedback regulation of BR biosynthesis.	3702.AT2G39660.1	3702.AT1G75080.2	0	0	0	0	0	0	0	0.43	0.43
BIK1	Serine/threonine-protein kinase BIK1; Plays a central role in immune responses.	PUB12	U-box domain-containing protein kinase family protein; Functions as an E3 ubiquitin ligase	3702.AT2G39660.1	3702.AT2G28830.1	0	0	0	0	0	0	0	0.828	0.828
BIK1	Serine/threonine-protein kinase BIK1; Plays a central role in immune responses.	PUB14	U-box domain-containing protein kinase family protein; Functions as an E3 ubiquitin ligase	3702.AT2G39660.1	3702.AT3G54850.1	0	0	0	0	0	0	0	0.46	0.459
BIK1	Serine/threonine-protein kinase BIK1; Plays a central role in immune responses.	BKI1	Serine/threonine-protein kinase BIK1; Plays a central role in immune responses.	3702.AT2G39660.1	3702.AT5G42750.1	0	0	0	0	0	0	0	0.549	0.549
BIK1	Serine/threonine-protein kinase BIK1; Plays a central role in immune responses.	PUB13	U-box domain-containing protein kinase family protein; Functions as an E3 ubiquitin ligase	3702.AT2G39660.1	3702.AT3G46510.1	0	0	0	0	0	0	0	0.808	0.808
BIK1	Serine/threonine-protein kinase BIK1; Plays a central role in immune responses.	PROPEP1	Arabidopsis thaliana peptide 1; Precursor of peptide 1; Encodes a putative 92-aa protein that is the precursor of AtPep1, a 23-aa peptide which activates transcription of the defensive gene defensin (PDF1.2) and activates the synthesis of H2O2, both being components of the innate immune response	3702.AT2G39660.1	3702.AT5G64900.1	0	0	0	0	0	0	0	0.829	0.829
BIK1	Serine/threonine-protein kinase BIK1; Plays a central role in immune responses.	XLG2	Extra-large guanine nucleotide-binding protein 2; Guanine nucleotide-binding proteins (G proteins) are involved as modulators or transducers in various transmembrane signaling systems (By similarity).	3702.AT2G39660.1	3702.AT4G34390.1	0	0	0	0	0	0	0	0.916	0.916
BIK1	Serine/threonine-protein kinase BIK1; Plays a central role in immune responses.	RBOHD	Respiratory burst oxidase homolog protein D; Calcium-dependent NADPH oxidase that generates superoxide. Involved in the generation of reactive oxygen species (ROS) during incompatible interactions with pathogens and in UV-B and abscisic acid ROS-dependent signaling.	3702.AT2G39660.1	3702.AT5G47910.1	0	0	0	0	0	0	0	0.953	0.953
BKI1	Serine/threonine-protein kinase BIK1; Plays a central role in immune responses.	BSU1	Serine/threonine protein phosphatase family protein; Phosphatase that acts as a positive regulator of brassinosteroid (BR) signaling.	3702.AT5G42750.1	3702.AT1G03445.1	0	0	0	0	0	0	0	0.961	0.961
BKI1	Serine/threonine-protein kinase BIK1; Plays a central role in immune responses.	BZR1	Brassinosteroid signaling positive regulator (bzr1) family protein; Encodes a positive regulator of the brassinosteroid (BR) signalling pathway that mediates both downstream BR responses and negative feedback regulation of BR biosynthesis.	3702.AT5G42750.1	3702.AT1G75080.2	0	0	0	0	0	0	0	0.93	0.93
BSU1	Serine/threonine protein phosphatase family protein; Phosphatase that acts as a positive regulator of brassinosteroid (BR) signaling.	BZR1	Brassinosteroid signaling positive regulator (bzr1) family protein; Encodes a positive regulator of the brassinosteroid (BR) signalling pathway that mediates both downstream BR responses and negative feedback regulation of BR biosynthesis.	3702.AT1G03445.1	3702.AT1G75080.2	0	0	0	0	0	0	0	0.957	0.957
CSLA11	Arabidopsis thaliana cellulose synthase like a11; Probable mannan synthase 11; Probable mannan synthase which consists of a 4-beta- mannosyltransferase activity on mannan using GDP-mannose.	PUB15	U-box domain-containing protein kinase family protein; Functions as an E3 ubiquitin ligase	3702.AT5G16190.1	3702.AT5G42340.1	0	0	0	0	0	0	0	0.846	0.846
CTEXP	Protein kinase family protein with ARM repeat domain; Its function is described as protein serine/threonine kinase activity, binding, protein kinase activity, ATP binding; Involved in protein amino acid phosphorylation	PUB23	U-box domain-containing protein kinase family protein; Functions as an E3 ubiquitin ligase	3702.AT2G40730.1	3702.AT2G35930.1	0	0	0	0	0	0	0	0.59	0.59
CTEXP	Protein kinase family protein with ARM repeat domain; Its function is described as protein serine/threonine kinase activity, binding, protein kinase activity, ATP binding; Involved in protein amino acid phosphorylation	SAUR21	U-box domain-containing protein 16; Functions as an E3 ubiquitin ligase	3702.AT2G40730.1	3702.AT5G01830.1	0	0	0	0	0	0	0	0.752	0.752
OST1	Serine/threonine-protein kinase SRK2E; Activator of the abscisic acid (ABA) signaling pathway that regulates numerous ABA responses, such as stomata closure in response to drought, plant pathogens, or decreases in atmospheric relative humidity (RH).	RBOHD	Respiratory burst oxidase homolog protein D; Calcium-dependent NADPH oxidase that generates superoxide. Involved in the generation of reactive oxygen species (ROS) during incompatible interactions with pathogens and in UV-B and abscisic acid ROS-dependent signaling.	3702.AT4G33950.1	3702.AT5G47910.1	0	0	0	0	0	0	0	0.8	0.8
PP2-B6	Phloem protein 2-B6 (PP2-B6); Its function is described as carbohydrate binding; Involved in N-terminal protein myristoylation;	RLP24	Senescence-associated E3 ubiquitin ligase 1; Functions as an E3 ubiquitin-protein ligase.	3702.AT2G02310.1	3702.AT2G33020.1	0	0	0	0	0	0	0	0.872	0.872
PROPEP1	Arabidopsis thaliana peptide 1; Precursor of peptide 1; Encodes a putative 92-aa protein that is the precursor of AtPep1, a 23-aa peptide which activates transcription of the defensive gene defensin (PDF1.2) and activates the synthesis of H2O2, both being components of the innate immune response	PUB12	U-box domain-containing protein kinase family protein; Functions as an E3 ubiquitin ligase	3702.AT5G64900.1	3702.AT2G28830.1	0	0	0	0	0	0	0	0.461	0.461
PROPEP1	Arabidopsis thaliana peptide 1; Precursor of peptide 1; Encodes a putative 92-aa protein that is the precursor of AtPep1, a 23-aa peptide which activates transcription of the defensive gene defensin (PDF1.2) and activates the synthesis of H2O2, both being components of the innate immune response	RBOHD	Respiratory burst oxidase homolog protein D; Calcium-dependent NADPH oxidase that generates superoxide. Involved in the generation of reactive oxygen species (ROS) during incompatible interactions with pathogens and in UV-B and abscisic acid ROS-dependent signaling.	3702.AT5G64900.1	3702.AT5G47910.1	0	0	0	0	0	0	0	0.62	0.62
PUB12	U-box domain-containing protein kinase family protein; Functions as an E3 ubiquitin ligase	SPL11	Squamosa promoter-binding-like protein 11; In conjunction with SPL10 and SPL2, SPL11 redundantly controls proper development of lateral organs in association with shoot maturation in the reproductive phase	3702.AT2G28830.1	3702.AT1G27360.4	0	0	0	0	0	0	0	0.639	0.639
PUB12	U-box domain-containing protein kinase family protein; Functions as an E3 ubiquitin ligase	RBOHD	Respiratory burst oxidase homolog protein D; Calcium-dependent NADPH oxidase that generates superoxide. Involved in the generation of reactive oxygen species (ROS) during incompatible interactions with pathogens and in UV-B and abscisic acid ROS-dependent signaling.	3702.AT2G28830.1	3702.AT5G47910.1	0	0	0	0	0	0	0	0.449	0.449
PUB13	U-box domain-containing protein kinase family protein; Functions as an E3 ubiquitin ligase	SPL11	Squamosa promoter-binding-like protein 11; In conjunction with SPL10 and SPL2, SPL11 redundantly controls proper development of lateral organs in association with shoot maturation in the reproductive phase	3702.AT3G46510.1	3702.AT1G27360.4	0	0	0	0	0	0	0	0.83	0.83
PUB13	U-box domain-containing protein kinase family protein; Functions as an E3 ubiquitin ligase	RBOHD	Respiratory burst oxidase homolog protein D; Calcium-dependent NADPH oxidase that generates superoxide. Involved in the generation of reactive oxygen species (ROS) during incompatible interactions with pathogens and in UV-B and abscisic acid ROS-dependent signaling.	3702.AT3G46510.1	3702.AT5G47910.1	0	0	0	0	0	0	0	0.43	0.43
PUB17	U-box domain-containing protein kinase family protein; Functions as an E3 ubiquitin ligase	SPL11	Squamosa promoter-binding-like protein 11; In conjunction with SPL10 and SPL2, SPL11 redundantly controls proper development of lateral organs in association with shoot maturation in the reproductive phase	3702.AT1G29340.1	3702.AT1G27360.4	0	0	0	0	0	0	0	0.615	0.615
PUB18	U-box domain-containing protein kinase family protein; Functions as an E3 ubiquitin ligase	SPL11	Squamosa promoter-binding-like protein 11; In conjunction with SPL10 and SPL2, SPL11 redundantly controls proper development of lateral organs in association with shoot maturation in the reproductive phase	3702.AT1G10560.1	3702.AT1G27360.4	0	0	0	0	0	0	0	0.444	0.444
PUB23	U-box domain-containing protein kinase family protein; Functions as an E3 ubiquitin ligase	SPL11	Squamosa promoter-binding-like protein 11; In conjunction with SPL10 and SPL2, SPL11 redundantly controls proper development of lateral organs in association with shoot maturation in the reproductive phase	3702.AT2G35930.1	3702.AT1G27360.4	0	0	0	0	0	0	0	0.638	0.638
PUB24	U-box domain-containing protein kinase family protein; Functions as an E3 ubiquitin ligase	SPL11	Squamosa promoter-binding-like protein 11; In conjunction with SPL10 and SPL2, SPL11 redundantly controls proper development of lateral organs in association with shoot maturation in the reproductive phase	3702.AT3G11840.1	3702.AT1G27360.4	0	0	0	0	0	0	0	0.631	0.631
RBOHD	Respiratory burst oxidase homolog protein D; Calcium-dependent NADPH oxidase that generates superoxide. Involved in the generation of reactive oxygen species (ROS) during incompatible interactions with pathogens and in UV-B and abscisic acid ROS-dependent signaling.	XLG2	Extra-large guanine nucleotide-binding protein 2; Guanine nucleotide-binding proteins (G proteins) are involved as modulators or transducers in various transmembrane signaling systems (By similarity).	3702.AT5G47910.1	3702.AT4G34390.1	0	0	0	0	0	0	0	0.719	0.719
SAUL1	Senescence-associated E3 ubiquitin ligase 1; Functions as an E3 ubiquitin-protein ligase.	SPL11	Squamosa promoter-binding-like protein 11; In conjunction with SPL10 and SPL2, SPL11 redundantly controls proper development of lateral organs in association with shoot maturation in the reproductive phase	3702.AT1G20780.1	3702.AT1G27360.4	0	0	0	0	0	0	0	0.441	0.441
