# Supplementary material for: Genome-wide identification and expression profiling reveal the regulatory role of U-box E3 ubiquitin ligase genes in strawberry fruit ripening and abiotic stresses resistance
Source: Front Plant Sci. 2023 Mar 23;14:1171056. doi: 10.3389/fpls.2023.1171056 (PMC10078948; doi:10.3389/fpls.2023.1171056)
Supplement: Supplementary file 13 [file Table_8.xlsx]

## Sheet: Sheet1
Table S8. FPKM values of FaU-box E3 genes in strawberry fruit development and ripening (Sheet 1), and under ABA and sucrose treatment (Sheet 2). LG, large green stage; PR, partial red stage; FR, fully red stage. CK, control fruits grown under normal growth condition; AS, ABA and sucrose treatment.
Gene ID	Gene Name	LG1	LG2	LG3	PR1	PR2	PR3	FR1	FR2	FR3
FxaC_5g36980	FaU-box52	25.4024	20.8364	25.4858	8.96849	8.15856	10.0285	2.52232	2.24136	1.33205
FxaC_8g33510	FaU-box93	19.4921	18.186	22.8372	16.8872	12.0304	14.9615	7.65527	5.94277	5.28044
FxaC_1g36490	FaU-box127	16.5369	18.8968	24.9562	2.94713	1.69247	10.8513	5.16189	2.4518	1.81263
FxaC_25g31480	FaU-box75	17.3861	16.829	18.1811	21.3014	19.5456	15.9616	14.6406	16.4089	11.8425
FxaC_3g37770	FaU-box89	9.29233	15.3145	12.0062	2.00836	1.36172	8.5071	1.76129	1.37321	1.07195
FxaC_17g42120	FaU-box26	9.06241	14.8358	10.4103	1.52753	1.33712	6.72807	2.77132	1.31309	1.0095
FxaC_1g19370	FaU-box124	9.92789	12.079	11.1805	12.4687	11.6976	11.9012	8.64433	9.21001	6.55823
FxaC_2g18741	FaU-box44	6.69047	15.1229	6.85577	3.24535	4.58266	5.55367	2.01185	1.38133	0.639197
FxaC_20g28830	FaU-box67	7.22084	10.1683	7.29097	6.26095	7.50516	8.51729	5.41785	5.60037	6.04203
FxaC_17g34460	FaU-box25	6.89225	10.2066	7.00648	5.26671	7.50401	8.35283	7.57449	7.52591	6.73348
FxaC_18g18060	FaU-box104	7.89521	8.38567	7.42589	6.67628	8.32982	9.91013	8.19082	8.73335	8.47009
FxaC_9g47540	FaU-box136	7.72198	7.24378	8.21331	4.68355	4.81261	6.16663	24.6331	23.3824	18.4034
FxaC_7g17610	FaU-box8	7.15679	6.17143	9.2481	5.61715	5.71695	5.63488	18.3008	11.0314	12.079
FxaC_4g21730	FaU-box2	6.99355	8.04667	6.71832	8.23196	7.33859	7.86936	5.61052	5.81229	4.30327
FxaC_2g39720	FaU-box48	5.23459	7.55298	8.52546	1.7381	1.25093	4.24127	1.56127	0.837105	0.645943
FxaC_19g25440	FaU-box142	6.80647	8.11615	6.3332	5.37862	6.59564	7.1425	6.59682	6.5849	5.83305
FxaC_10g08150	FaU-box53	5.9995	6.48852	8.56141	4.27716	4.56268	5.92968	19.008	14.6151	13.5561
FxaC_4g22440	FaU-box3	4.60123	11.8067	4.05886	1.90962	2.83343	4.44714	0.676276	0.336478	0.168699
FxaC_11g04630	FaU-box94	6.43491	6.41972	6.94931	4.06865	3.91194	5.4886	7.53888	7.51798	7.43814
FxaC_9g12760	FaU-box134	6.25723	6.41176	6.23648	8.62629	6.95754	6.58492	4.9926	4.64644	5.3396
FxaC_4g34790	FaU-box5	4.75195	9.88246	3.60251	3.53719	3.61296	4.37345	1.19475	1.01165	1.25707
FxaC_5g01800	FaU-box49	5.19315	5.50981	6.49673	1.51623	1.376	3.0223	0.956568	1.0267	1.4526
FxaC_10g40370	FaU-box56	4.87795	6.58465	5.3926	6.1674	6.29638	6.56812	5.7269	7.13999	6.79278
FxaC_20g17120	FaU-box65	4.60754	6.27303	5.877	3.62544	3.97298	4.44538	4.15602	2.8985	2.32503
FxaC_6g21470	FaU-box129	5.7868	4.72583	5.33131	6.47418	5.93045	4.62818	6.67002	5.23804	7.98773
FxaC_28g22510	FaU-box153	5.1899	5.01657	5.61547	5.30711	4.56343	4.5562	2.90563	3.3545	2.13626
FxaC_27g26400	FaU-box32	4.52882	5.34901	5.52996	5.53524	5.20134	4.1595	3.13745	3.2808	2.52212
FxaC_12g43040	FaU-box17	5.24892	5.10302	4.88643	2.53273	2.1615	3.24775	5.71154	5.13294	5.2728
FxaC_8g13370	FaU-box92	4.29676	4.43783	5.73936	2.48949	1.81991	2.6259	1.3936	1.09913	1.66154
FxaC_18g29200	FaU-box106	4.90042	4.09881	5.22022	3.33582	3.38237	2.91885	3.66201	3.34583	2.91155
FxaC_15g02810	FaU-box60	5.64105	3.70555	3.96316	4.72628	1.53219	1.53875	37.4243	35.3008	28.6348
FxaC_25g20000	FaU-box73	4.84176	3.72289	4.63138	4.48571	4.78626	4.54918	3.42627	3.47258	2.80178
FxaC_7g04250	FaU-box6	3.64318	4.19388	4.73105	1.55466	2.41088	2.73265	1.04259	0.801276	0.590602
FxaC_13g21850	FaU-box101	4.08876	3.81829	4.58378	4.72325	4.08028	5.10838	3.91979	3.35591	3.43367
FxaC_28g04500	FaU-box148	4.13689	3.92626	4.33536	4.96036	4.39198	3.87622	5.72328	5.38385	5.71802
FxaC_26g23720	FaU-box119	4.17945	4.1834	4.01841	5.44482	4.16564	3.24447	2.30923	2.27704	1.69708
FxaC_2g22990	FaU-box45	3.5796	4.75998	3.93128	4.79494	4.59905	4.10694	3.55535	3.82309	2.32725
FxaC_26g18650	FaU-box117	3.60393	4.59943	3.78348	3.62597	2.81467	3.32922	1.98144	1.83452	1.43326
FxaC_11g37120	FaU-box96	3.71738	4.51354	3.7205	6.44162	4.7007	4.55874	3.69423	2.94338	3.23717
FxaC_5g19190	FaU-box50	3.50704	3.77178	4.65449	7.13723	5.46353	4.24614	5.78486	4.25918	4.9492
FxaC_7g34310	FaU-box9	4.14499	3.1034	4.30969	1.55304	1.76819	2.33574	1.95174	2.11196	2.36611
FxaC_15g04290	FaU-box61	2.95304	5.58268	2.64156	0.229193	0.150149	3.17438	0.346067	0.297242	0.218642
FxaC_6g38530	FaU-box130	3.58326	3.02275	4.25946	1.02778	0.953932	1.09116	0.893034	0.877913	1.05095
FxaC_27g23980	FaU-box31	3.23928	3.43408	3.45164	3.89541	3.30842	3.07023	2.20523	2.36447	1.67512
FxaC_25g59590	FaU-box83	3.37808	2.95886	3.67809	3.79463	3.96696	2.79638	4.3629	4.30696	4.66773
FxaC_28g17390	FaU-box151	2.15246	4.8353	2.86542	3.11944	2.84617	3.47012	1.70193	2.04159	1.73459
FxaC_16g27830	FaU-box20	2.32462	4.88413	2.60588	0.330371	0.197958	2.68747	0.249406	0.337317	0.229812
FxaC_20g32420	FaU-box68	1.53328	5.75654	2.19577	0.302403	0.31481	1.41421	0.648693	0.223258	0.162247
FxaC_1g14850	FaU-box123	1.8434	4.9082	1.91651	0.847324	1.32969	1.97709	0.503453	0.562806	0.326995
FxaC_13g04970	FaU-box99	1.69975	4.30611	2.47599	0.257202	0.103384	3.11179	0.148157	0.327668	0.116156
FxaC_11g25900	FaU-box95	1.15197	5.97127	0.968707	0	0	0.608571	0	0.051874	0
FxaC_14g14060	FaU-box138	2.32579	2.89995	2.83709	2.73063	3.09912	4.40973	3.3094	3.26192	3.29095
FxaC_16g29220	FaU-box21	3.09676	2.30269	2.59307	1.10259	0.486444	0.743465	11.7458	11.4279	7.94724
FxaC_10g43660	FaU-box58	2.21738	2.79962	2.90144	1.81622	1.91723	2.65404	2.22327	2.46669	1.97736
FxaC_10g40600	FaU-box57	2.22939	2.71492	2.71191	2.17701	2.47314	2.17566	1.63769	1.46626	1.22498
FxaC_2g06170	FaU-box43	1.70198	4.24673	1.53842	0.698274	1.21196	1.5525	0.214347	0.281102	0.158379
FxaC_17g21420	FaU-box24	2.32774	2.54338	2.34645	0.991082	1.47854	1.64529	0.567536	0.504721	0.374601
FxaC_2g03600	FaU-box42	1.62799	3.83168	1.47145	0.97008	1.40281	1.56819	0.418635	0.285757	0.239174
FxaC_26g00660	FaU-box113	2.15161	2.38274	2.25763	3.22399	3.23352	2.14412	4.17689	3.72641	3.81294
FxaC_14g16170	FaU-box139	1.9097	2.62742	2.20942	1.05629	1.40013	1.9172	0.803116	0.48584	0.600547
FxaC_1g08260	FaU-box122	2.08418	2.80067	1.84318	2.34454	3.18742	2.47695	1.29458	1.33662	1.09936
FxaC_18g13960	FaU-box103	1.58641	3.75302	1.35613	0.169015	0.077261	0.659825	0.285081	0.178785	0.004338
FxaC_21g43460	FaU-box28	1.76883	2.64567	2.18891	0.58096	0.150357	2.48201	0.248315	0.090972	0.138535
FxaC_15g14850	FaU-box63	2.21324	2.38764	1.94244	1.92745	3.22781	4.2054	1.69328	2.73545	2.05734
FxaC_16g18450	FaU-box18	2.22589	2.2098	2.10513	2.53025	2.18488	3.50208	1.6956	1.77485	1.59193
FxaC_12g23890	FaU-box15	1.03105	4.29502	0.823653	0	0	0.510691	0	0	0.025931
FxaC_25g48170	FaU-box80	1.50562	2.53836	1.96389	1.81775	1.45476	0.817452	0.334022	0.52561	0.523935
FxaC_27g30980	FaU-box34	1.55408	2.70102	1.70297	1.24912	1.44114	1.83637	0.799145	0.717409	0.723311
FxaC_21g06280	FaU-box27	1.70554	1.70119	2.38947	2.92183	2.77946	1.68435	2.21228	1.16456	2.47516
FxaC_22g39360	FaU-box109	1.60461	2.02139	2.0995	0.31998	0.107109	2.14356	0.230107	0.133755	0.036214
FxaC_13g53970	FaU-box102	1.6493	2.02673	2.04946	0.821185	1.07317	1.50152	0.654473	0.409935	0.336966
FxaC_13g04410	FaU-box98	2.73648	1.29581	1.65733	2.29043	1.31509	1.12916	39.3122	30.1249	22.6313
FxaC_25g23220	FaU-box74	1.61581	2.35372	1.50613	0.975777	1.29096	1.84417	0.428485	0.437544	0.303837
FxaC_3g08090	FaU-box84	1.51962	1.92754	1.85743	2.19096	2.70436	2.1566	0.909113	1.07933	0.569656
FxaC_4g32470	FaU-box4	1.1943	2.23907	1.68708	1.79933	1.68949	1.54592	0.813693	0.823899	0.987602
FxaC_12g10820	FaU-box14	1.95296	1.49248	1.63972	1.09003	1.18073	1.34009	0.688151	0.667856	0.529587
FxaC_27g34810	FaU-box36	1.31023	2.01274	1.70166	0.961772	1.2741	1.4299	0.790355	0.470932	0.676979
FxaC_9g09410	FaU-box133	1.45962	1.92342	1.40507	0.804455	1.40416	1.81034	1.2522	1.49934	1.04412
FxaC_25g34680	FaU-box76	1.39733	2.10344	1.24871	0.832028	0.956656	1.59413	0.357031	0.353934	0.185351
FxaC_7g14640	FaU-box7	1.45983	1.47811	1.71248	0.776643	0.877583	1.16476	0.401036	0.519264	0.525301
FxaC_1g00500	FaU-box121	0.903142	2.64294	1.03304	0.926189	1.23975	1.37372	0.501294	0.410401	0.213608
FxaC_15g16590	FaU-box64	1.20434	1.66189	1.69155	0.964638	1.04546	1.6886	0.303532	0.169498	0.215091
FxaC_26g20290	FaU-box118	1.38643	1.64751	1.46928	1.65289	1.5785	1.91011	0.778455	0.905942	0.865903
FxaC_23g49210	FaU-box71	1.24179	1.47305	1.38153	1.03408	0.708927	0.45796	0.447458	0.215296	0.334533
FxaC_17g07460	FaU-box23	1.32727	1.18018	1.48119	2.90359	1.94005	3.27949	50.7287	49.1851	38.0673
FxaC_27g42820	FaU-box38	1.15207	1.63671	1.12469	0.927189	1.23561	0.438606	0.228411	0.242532	0.417848
FxaC_2g01690	FaU-box41	0.972	1.59336	1.25183	0.906419	1.35285	1.31917	0.414807	0.3474	0.263072
FxaC_19g16130	FaU-box141	0.97971	0.922327	1.87729	0.10762	0.035674	0.963613	1.09168	0.337836	0.443131
FxaC_27g29570	FaU-box33	1.12558	1.14385	1.20189	1.07586	0.857582	1.11227	0.61575	0.576298	0.351456
FxaC_22g41890	FaU-box111	0.962646	1.26149	1.15613	0.202819	0.094658	1.44063	0.078127	0.07815	0.041145
FxaC_14g04440	FaU-box137	0.728553	1.99779	0.311874	0.059331	0.064373	0.341532	0.024294	0	0.024385
FxaC_24g26490	FaU-box146	0.975287	1.17253	0.85099	0.216271	0	1.24552	0.267938	0.022933	0.05508
FxaC_10g29520	FaU-box54	0.42316	2.25261	0.169514	0	0	0.041577	0	0	0
FxaC_28g19370	FaU-box152	0.872648	1.02125	0.782602	1.05145	0.963992	0.643281	0.2094	0.150891	0.145532
FxaC_23g20430	FaU-box69	0.868994	1.14701	0.607342	0.082977	0.288178	1.44614	0.12012	0.06563	0
FxaC_3g14670	FaU-box85	0.731123	1.019	0.745428	0.629147	0.224846	0.254101	0.291187	0.177659	0.071844
FxaC_18g41040	FaU-box107	1.03626	0.532825	0.919049	1.46284	0.761901	1.68432	20.7462	19.6549	23.0998
FxaC_5g21110	FaU-box51	0.606439	0.892736	0.928032	0.298822	0.322595	0.416387	0.23735	0.151707	0.210638
FxaC_1g20630	FaU-box125	1.01018	0.44864	0.916336	0.570777	0.381812	0.275832	0.0260646	0.0264499	0.0157297
FxaC_19g05820	FaU-box140	0.698115	0.835516	0.756841	3.51608	2.06729	1.36968	16.994	17.2223	18.2594
FxaC_25g51630	FaU-box81	0.917339	0.932182	0.439213	1.21003	1.21904	1.01128	1.60418	1.59937	1.08839
FxaC_24g00660	FaU-box143	0.810466	0.753525	0.677788	0.547632	0.496637	0.494191	0.097676	0.195847	0.077277
FxaC_3g19990	FaU-box86	0.651047	0.400479	0.627902	0.284356	0.162279	0.168715	0	0.033013	0
FxaC_25g54290	FaU-box82	0.54934	0.36666	0.585006	0.3822	0.352082	0.446594	0.211977	0.055642	0.157013
FxaC_24g06270	FaU-box144	0.480952	0.541937	0.42107	0.299674	0.335129	0.311715	0.505034	0.337613	0.345663
FxaC_6g19890	FaU-box128	0.415652	0.491027	0.436948	0.426458	0.515786	0.653915	0.413865	0.57453	0.466997
FxaC_2g24290	FaU-box46	0.314156	0.396654	0.42059	0.275901	0.113369	0.102731	0.051096	0.055165	0.015351
FxaC_22g04750	FaU-box108	0.308885	0.328221	0.456932	0.279933	0.346691	0.159491	0.507253	0.213014	0.284096
FxaC_27g32980	FaU-box35	0.383013	0.225431	0.353161	0.265529	0.244692	0.345522	0.101663	0.164155	0.118144
FxaC_18g27330	FaU-box105	0.313842	0.268454	0.2797	0	0.101396	0.237433	0.346062	0.0069	0.161628
FxaC_20g18770	FaU-box66	0.32865	0	0.500839	0	0	0.279471	0.161399	0	0.163474
FxaC_28g07180	FaU-box149	0.116202	0.391562	0.29786	0.109868	0.133815	0.077069	0.12196	0.1297	0.133038
FxaC_25g36800	FaU-box77	0.220969	0.312383	0.153121	0.189393	0.224969	0.117114	0.111727	0.117541	0.095393
FxaC_21g43470	FaU-box29	0.12222	0.396636	0.084027	0.007461	0.042342	0.474193	0	0.022277	0
FxaC_3g22060	FaU-box87	0.160683	0.168158	0.218078	0.10025	0.025179	0.081019	0.015685	0	0
FxaC_25g47280	FaU-box79	0.101797	0.307572	0.129093	0.323031	0.150898	0.099652	0.132082	0.069772	0.064697
FxaC_17g05090	FaU-box22	0.109215	0.121069	0.211657	0.361082	0.154018	0.359799	4.4553	4.65383	3.95186
FxaC_26g09700	FaU-box115	0.055139	0.222092	0.164629	0.03566	0.037389	0.057238	0.028795	0	0.042959
FxaC_9g02360	FaU-box132	0.102758	0.15993	0.118506	0.031837	0.028699	0.169077	0.030908	0.012471	0.011916
FxaC_23g20450	FaU-box70	0.102764	0.192115	0.084772	0.011165	0	0.042458	0	0.066202	0
FxaC_4g18100	FaU-box1	0.06741	0.237889	0.063546	0.071003	0.042645	0.017283	0.005574	0	0
FxaC_12g02000	FaU-box13	0.094637	0.147943	0.088012	0.039186	0.092051	0.050139	0.06133	0	0
FxaC_24g26480	FaU-box145	0.027619	0.237893	0.06464	0.044658	0	0.246367	0	0	0
FxaC_28g01830	FaU-box147	0.096137	0.076892	0.147633	0.036996	0.213761	0.204457	0.088815	0.121645	0
FxaC_16g23421	FaU-box19	0	0.216788	0.099126	0.093177	0.225747	0.163952	0	0	0
FxaC_9g26070	FaU-box135	0.036686	0.224278	0.006998	0	0	0	0	0	0
FxaC_7g40670	FaU-box11	0.117896	0.078691	0.0357278	0	0.0255844	0.0394494	0.00869433	0.0136533	0.0296827
FxaC_2g26231	FaU-box47	0.036276	0.058928	0.12419	0	0	0	0.018768	0	0
FxaC_8g07771	FaU-box90	0.089365	0.098746	0.015539	0.043315	0	0.01244	0.046873	0.040049	0.043673
FxaC_13g09980	FaU-box100	0.06975	0.071673	0.053263	0.10571	0.056883	0.106219	0.11827	0.093645	0.093994
FxaC_15g08620	FaU-box62	0	0.075633	0.075081	0	0.027956	0.060613	0.025075	0.023363	0
FxaC_12g01340	FaU-box12	0	0.122835	0.009114	0.040998	0.01565	0.00947	0.035758	0.052976	0
FxaC_26g04350	FaU-box114	0.031853	0.049892	0.039883	0.021417	0.0106	0.032118	0.045669	0	0
FxaC_10g49690	FaU-box59	0.075482	0.018542	0.023941	0.00462	0	0	0	0	0
FxaC_6g44540	FaU-box131	0.060044	0	0.049857	0.05975	0.045371	0	0.036271	0.144463	0.038192
FxaC_8g08910	FaU-box91	0	0.01065	0.087899	0.089258	0.034207	0	0.114862	0.099847	0.032527
FxaC_22g39410	FaU-box110	0	0.078039	0.02019	0	0	0.032054	0	0	0
FxaC_7g39410	FaU-box10	0	0.03249	0.039634	0.031989	0	0	0.045821	0	0.017044
FxaC_27g51690	FaU-box40	0.035761	0.011717	0.016893	0	0.014765	0	0	0	0
FxaC_11g46230	FaU-box97	0	0.016682	0.022246	0	0.012395	0.025301	0	0	0
FxaC_3g29550	FaU-box88	0.037102	0	0	0.043392	0.142087	0.261998	0.783128	0.462905	0.381846
FxaC_10g29530	FaU-box55	0	0.027644	0	0.021865	0.068349	0	0.302134	0.053678	0.192837
FxaC_28g30060	FaU-box154	0.022505	0	0	0	0	0.045576	0	0	0
FxaC_28g39860	FaU-box155	0.022505	0	0	0	0	0.045576	0	0	0
FxaC_27g48390	FaU-box39	0	0.017734	0	0.012106	0.010975	0	0.005638	0	0
FxaC_27g10300	FaU-box30	0	0	0.016756	0	0	0	0	0	0
FxaC_25g11080	FaU-box72	0.015715	0	0	0	0	0	0	0	0
FxaC_12g23910	FaU-box16	0	0	0	0	0.031576	0	0.034208	0.123662	0.239409
FxaC_22g41970	FaU-box112	0	0	0	0	0	0.129932	0	0	0
FxaC_26g31480	FaU-box120	0	0	0	0	0	0.048323	0	0	0
FxaC_26g12830	FaU-box116	0	0	0	0	0	0	0	0	0
FxaC_1g22561	FaU-box126	0	0	0	0	0	0	0	0	0
FxaC_28g09470	FaU-box150	0	0	0	0	0	0	0	0	0
FxaC_27g40320	FaU-box37	0	0	0	0	0	0	0	0	0
FxaC_25g44530	FaU-box78	0	0	0	0	0	0	0	0	0

## Sheet: Sheet2
Table S8. FPKM values of FaU-box E3 genes in strawberry fruit development and ripening (Sheet 1), and under ABA and sucrose treatment (Sheet 2). LG, large green stage; PR, partial red stage; FR, fully red stage. CK, control fruits grown under normal growth condition; AS, ABA and sucrose treatment.
Gene Name	CK1	CK2	CK3	AS1	AS2	AS3
FaU-box46	0.37918	0.465582	0.494612	0.467573	0.323327	0.248399
FaU-box48	3.07398	2.35902	1.65403	1.56361	1.63824	1.10756
FaU-box44	1.94293	1.88885	2.40377	2.31188	2.30333	2.72932
FaU-box86	0.566281	0.648963	0.393958	0.418974	0.229937	0.346237
FaU-box88	0	0.19302	0	0.387691	0.191492	0.360434
FaU-box89	0.816525	1.60413	0.902199	1.08979	1.02975	0.704812
FaU-box127	4.99521	3.91597	4.21026	3.1746	3.60412	3.17165
FaU-box125	1.65891	1.1174	1.03868	1.16893	1.10855	1.19232
FaU-box9	4.67578	4.07745	3.43547	2.91819	3.76618	3.70071
FaU-box11	0	0.0279595	0	0.0140395	0.0138691	0
FaU-box49	5.14153	7.06133	6.40866	5.96439	6.3559	6.53679
FaU-box92	5.86859	6.51455	7.568	6.44827	6.88142	6.2512
FaU-box130	2.43332	2.5777	2.48947	2.25925	1.99933	2.20042
FaU-box15	0.0545971	0.160891	0.0569743	0	0.159617	0
FaU-box16	0.0531179	0.0521773	0	0	0	0.0556757
FaU-box55	0.0531179	0	0.110861	0.0524004	0.103528	0.111351
FaU-box53	7.56749	8.8438	9.92585	9.70781	9.64823	10.1578
FaU-box94	7.5785	8.83391	9.92609	9.71981	9.65023	10.159
FaU-box132	0.0327832	0.144912	0.0684211	0.0485105	0.0638953	0.206171
FaU-box136	7.78519	7.20783	7.19034	9.269	8.57509	8.97295
FaU-box133	0.672765	0.936208	0.585048	0.718985	0.673831	0.8031
FaU-box20	0.0483539	0.142493	0.100919	0.286205	0.188486	0.253412
FaU-box21	1.35575	0.650386	1.28317	1.15082	1.01394	0.793134
FaU-box61	0.0962762	0.141857	0.150702	0.332415	0.37529	0.454105
FaU-box98	0.283761	0.309707	0.592233	0.466548	0.675961	0.264378
FaU-box99	0.192983	0.236957	0.100693	0.142782	0.188065	0.151707
FaU-box137	0.0481381	0	0.050234	0	0.0469112	0
FaU-box24	2.14073	2.648	3.55775	3.32415	2.62703	2.65933
FaU-box26	3.7106	3.92527	3.17715	2.56546	1.91619	1.96126
FaU-box22	0.0626915	0.0615814	0.130842	0.0618447	0	0
FaU-box23	3.51072	3.972	4.41592	3.21592	3.42125	2.52985
FaU-box66	0.184324	0.724239	0.192349	0.545502	0	0
FaU-box68	0.253716	0.436141	0.198572	0.469292	0.370875	0.531867
FaU-box65	7.18862	6.82725	7.08716	6.9348	6.8506	7.11849
FaU-box105	0.170369	0.167352	0.355574	0.168068	0.0830134	0
FaU-box107	3.35399	4.6186	4.41592	2.81393	2.4132	1.9056
FaU-box103	0.190287	0.280376	0.198572	0.219003	0.154531	0.132967
FaU-box140	2.97784	3.2946	2.64955	3.06131	3.48234	3.08838
FaU-box141	0.866485	0.472857	0.954446	0.427391	0.37529	0.504561
FaU-box28	0.395186	0.277277	0.765872	0.556926	0.825245	0.65091
FaU-box146	0.394996	0.277096	0.765902	0.557026	0.825095	0.65101
FaU-box29	0.0524717	0	0.109513	0.0517629	0.306806	0.109997
FaU-box69	0.338731	0.0554555	0.235653	0.22277	0.220065	0.118347
FaU-box70	0	0.0515426	0.0547563	0	0.0511344	0
FaU-box71	0.0392821	0.11576	0.16397	0.077503	0.0382809	0
FaU-box109	0.0564551	0.221822	0.117826	0.111385	0	0.177521
FaU-box108	0.0390686	0.0767536	0.0815393	0.115623	0.0380729	0.0409499
FaU-box111	0	0	0	0	0.0550163	0
FaU-box145	0	0	0	0.155289	0	0
FaU-box143	0.619486	0.684581	0.565651	0.496534	0.905547	0.486987
FaU-box37	0	0	0	0	0	0
FaU-box78	0	0	0	0	0	0
FaU-box72	0	0	0.109247	0	0	0
FaU-box120	0	0	0	0.0516373	0.0510103	0
FaU-box116	0	0	0	0	0	0
FaU-box154	0	0	0	0	0	0
FaU-box155	0	0	0	0	0	0
FaU-box150	0	0	0	0	0	0
FaU-box3	3.18988	3.36742	3.93651	3.68214	3.45684	3.48221
FaU-box1	0.764446	0.588212	0.704661	0.842101	0.608386	0.774548
FaU-box126	0.760496	0.588013	0.705762	0.84201	0.608387	0.774548
FaU-box2	6.80325	7.57819	6.75145	6.42624	7.32318	6.36184
FaU-box4	1.50332	1.20657	1.41572	1.35641	1.5186	1.61414
FaU-box5	0.801254	0.615342	0.760127	1.17846	1.16415	1.08415
FaU-box45	1.60766	2.07003	1.90437	2.33606	2.45589	1.89002
FaU-box42	0.551951	0.51287	0.467013	0.412051	0.377972	0.34399
FaU-box43	0.238187	0.23397	0.372837	0.161542	0.246624	0.109225
FaU-box41	0.236626	0.309915	0.267506	0.272335	0.249812	0.434036
FaU-box84	0.86159	0.519341	0.551723	0.772684	0.725136	0.615735
FaU-box47	0.0459337	0.0451203	0.0719004	0	0.0223815	0.0481455
FaU-box87	0.0437337	0.042109	0.0709104	0	0.021381	0.0490455
FaU-box126	0.0419322	0.0431201	0.0717024	0	0.0209815	0.0479455
FaU-box85	0.140385	0.275799	0.230211	0.118705	0.156351	0.210208
FaU-box121	0.640711	0.517479	0.65375	0.632057	0.582757	0.552174
FaU-box122	0.623115	0.836014	0.523368	0.749633	0.562803	0.589401
FaU-box123	0.33254	0.399241	0.269904	0.364499	0.162033	0.406646
FaU-box124	9.07842	8.80919	8.25203	8.41105	8.82553	8.7284
FaU-box7	0.8605	1.17944	0.918849	0.493533	0.409534	0.419505
FaU-box8	9.84065	9.11628	7.6253	8.18185	8.00453	8.55349
FaU-box10	0.0357051	0	0	0	0	0
FaU-box51	0.4031	0.243669	0.275041	0.13765	0.0453262	0.0325008
FaU-box50	8.89427	8.51027	8.73151	8.44917	8.95651	8.83917
FaU-box90	0.0136119	0.0133709	0.0426138	0.0402843	0	0.0142674
FaU-box91	0	0	0	0	0	0
FaU-box128	1.33008	1.28703	1.53301	0.489596	0.483651	0.520198
FaU-box129	8.69432	8.38222	8.20479	7.80921	7.45287	6.21596
FaU-box131	0	0.0576958	0	0.0869138	0	0.0615642
FaU-box13	0.114737	0.112706	0.0598666	0.0990392	0.181697	0.120262
FaU-box14	0.853265	0.558771	0.872957	0.742712	0.489129	0.736526
FaU-box12	0	0	0	0	0	0
FaU-box17	1.9131	2.07447	1.426	2.15687	1.96119	2.18752
FaU-box57	2.91629	2.86465	2.50131	2.83749	2.66677	2.9311
FaU-box58	1.72153	1.92701	2.19339	1.97474	2.14584	2.07719
FaU-box59	0.0366766	0.0180136	0	0.0361812	0	0.0192214
FaU-box96	8.6517	7.23773	6.8209	6.91697	7.13409	7.62336
FaU-box97	0.0177936	0	0.0185684	0.0175533	0	0.0186504
FaU-box134	8.84936	8.92571	8.02153	7.86387	6.51989	7.2115
FaU-box18	2.66794	2.37735	2.62501	2.93269	2.9528	3.37567
FaU-box19	0.0490133	0	0.0255737	0.0241756	0.0477642	0.0513735
FaU-box62	0	0	0	0	0	0
FaU-box63	1.71104	2.35304	2.07963	2.12481	2.62866	2.13102
FaU-box64	0.805637	0.646018	0.583353	0.794755	0.704992	0.741031
FaU-box101	1.93154	2.05693	2.10983	2.4575	1.54807	2.06239
FaU-box102	0.245129	0.288946	0.255801	0.54812	0.38221	0.393963
FaU-box100	0.0695486	0.0853964	0.0544326	0.154371	0.118608	0.145795
FaU-box138	1.9593	1.90455	1.91682	2.83885	2.54582	2.7168
FaU-box139	0.879224	0.831064	0.744391	0.998268	0.872982	0.973725
FaU-box67	3.84678	4.6597	4.34705	4.3257	4.46741	4.13647
FaU-box104	6.19145	5.8639	6.48207	5.59054	5.05097	5.72859
FaU-box106	1.39056	1.22215	1.62931	1.34771	1.14115	1.40638
FaU-box142	6.07782	5.50523	5.61139	6.50004	6.47647	6.37049
FaU-box27	0.715018	0.54376	0.649872	0.432317	0.561931	0.459339
FaU-box144	1.06118	0.706133	0.857327	0.472768	0.633823	0.609958
FaU-box32	2.25459	1.70086	1.78809	1.58358	1.7577	1.64475
FaU-box36	0.667846	0.754423	0.801463	0.988238	0.650825	0.577504
FaU-box38	0.140211	0.0393511	0.0836093	0.0790387	0.117118	0.0629842
FaU-box39	0	0	0.0184718	0	0	0.037107
FaU-box40	0	0.0175123	0	0	0	0
FaU-box33	0.349799	0.492998	0.491996	0.42009	0.459452	0.414466
FaU-box35	0.0151481	0.0297598	0.0158077	0.029887	0.0295241	0.0158775
FaU-box30	0	0	0	0	0.043572	0
FaU-box73	0.32925	0.628872	0.419938	0.469159	0.374335	0.268414
FaU-box75	7.48582	7.00059	5.8635	8.05766	7.76738	7.99681
FaU-box79	0.0206372	0.0405435	0.0861429	0.0610753	0.0804449	0.0216309
FaU-box80	0.157251	0.220667	0.234425	0.155127	0.0875676	0.164823
FaU-box82	0.27688	0.344504	0.211886	0.291349	0.269823	0.290213
FaU-box147	0.280878	0.3435	0.212996	0.292448	0.270922	0.291005
FaU-box74	0.280716	0.261232	0.385445	0.320649	0.129582	0.247775
FaU-box76	0.176288	0.0865831	0.183963	0.159414	0.186111	0.200175
FaU-box77	0	0.0163205	0	0	0	0
FaU-box81	0.646216	0.709452	0.495847	0.749985	0.555658	0.517961
FaU-box119	2.49263	2.06762	2.02312	2.71396	2.55506	2.5933
FaU-box114	0	0.0205073	0.0435718	0	0	0
FaU-box113	1.82812	3.10971	2.16363	2.17731	1.93361	2.47697
FaU-box115	0.143545	0.0402865	0.128395	0.101147	0.079935	0.0429876
FaU-box117	1.61744	1.90961	1.60672	1.71833	1.75809	1.90724
FaU-box118	1.18142	0.522226	0.955467	0.903234	0.834701	0.928733
FaU-box153	3.21045	4.01056	3.11353	4.16541	3.9788	3.51135
FaU-box149	0.103153	0.0607959	0.19376	0.10176	0.140734	0.0648721
FaU-box151	2.962	3.00119	3.04229	2.30078	2.36376	2.24902
FaU-box148	4.31671	4.57046	4.30158	4.48529	4.56875	4.33914
FaU-box152	0.337553	0.663151	0.587083	0.491562	0.360278	0.370655
FaU-box52	11.5087	9.42077	12.6049	7.7734	8.89148	8.69397
FaU-box6	12.9227	11.6602	13.4853	10.838	10.7064	9.66236
FaU-box93	12.9268	11.6702	13.485	10.8381	10.7071	9.66207
FaU-box54	0.0522176	0.051293	0	0	0	0
FaU-box95	0.0519176	0.051303	0	0	0	0
FaU-box56	5.86845	4.54668	5.84364	5.91149	5.55779	4.89484
FaU-box135	0	0	0	0	0	0
FaU-box60	5.82308	5.63373	5.64911	3.72377	3.19378	3.28177
FaU-box25	4.0299	3.66041	3.94143	3.74259	3.99292	3.67608
FaU-box110	0	0	0.0453727	0	0	0
FaU-box112	0	0	0	0	0	0
FaU-box31	0.921927	0.994387	0.92434	0.873809	1.00413	1.00422
FaU-box34	1.00477	1.27585	1.09967	1.45054	1.14634	1.05316
FaU-box83	4.96321	5.85423	5.99495	5.26242	5.06522	5.0998
