# Supplementary material for: Genome-wide identification and expression profiling reveal the regulatory role of U-box E3 ubiquitin ligase genes in strawberry fruit ripening and abiotic stresses resistance
Source: Front Plant Sci. 2023 Mar 23;14:1171056. doi: 10.3389/fpls.2023.1171056 (PMC10078948; doi:10.3389/fpls.2023.1171056)
Supplement: Supplementary file 14 [file Table_9.xlsx]

## Sheet: Sheet1
Table S9. All primers used for qPCR analysis in this study
Gene name	Primer sequences (5'-3')
FaU-box3	Forward	TGTGAGGCTCCATATTACCACA
	Reverse	TGTGAGGCTCCATATTACCACA
FaU-box52	Forward	CGCTTCTGGTGATGTTGCC
	Reverse	ATTTCGTCCACATTGCTGATCTG
FaU-box9	Forward	GGATCTGAAGTTTGATGTGGGC
	Reverse	ACGAGATTGGGCAAATGAACAC
FaU-box93	Forward	AGATTCTCCGCAACCCGATC
	Reverse	GCACAGCAGCTCTATCGTC
FaU-box136	Forward	GATTGATGAAGCAGACGAGGATC
	Reverse	CCACATCACCCTCATGATTCAC
FaU-box98	Forward	TGCGAGAAGGAGGTGAGATTC
	Reverse	CTATTGGCCTCGGGTCTTGG
FaU-box18	Forward	CTACGGCAGCTCTTAGAGAGAG
	Reverse	CCCCCAGAACCAGTATCCTC
FaU-box142	Forward	GGAGGAAGCTGTCTCGTTGC
	Reverse	CAGTCTACCATTTTCTGCCATCTG
FaU-box65	Forward	CGACAAGGCCGTCTTGTTAC
	Reverse	ATCACCGCCTCTTCTTGC
FaU-box83	Forward	GCAGAAGGTGTAAAGGATGAATG
	Reverse	CTAATCAAGAGCTGCGCTGC
FaActin	Forward	ATGGCCGATTCCGAGGACATT
	Reverse	CCATCCCCACCATAACACCTGT
26-18S	Forward	ACCGTTGATTCGCACAATTGGTCATCG
	Reverse	TACTGCGGGTCGGCAATCGGACG
